# Supplementary material for: An opinion evolution model for online social networks considering higher-order interactions
Source: PLoS One. 2025 Apr 16;20(4):e0321718. doi: 10.1371/journal.pone.0321718 (PMC12002442; doi:10.1371/journal.pone.0321718)
Supplement: S1 File — (TXT) [file pone.0321718.s001.txt]

1 2 3 4 5 6 7 8 9 10 11 12 13 14 15 16 17 18 19 20 21 22 23 24
1 25 26 27 28 29 30 31 32 33 34 35 36
1 37 38 39 40 41 42 43 44 45 46 47 48 49 50 51 52 53 54 55 56
1 37 39 40 4 5 41 42 43 44 45 46 57 58 59 47 48 49 50 60 54 61 62 63
1 37 39 40 4 5 41 42 43 44 45 46 47 48 49 50 54 61 62
1 37 40 41 42 43 44 45 57 58 47 64 48 65 49 50 66 60 54 55 62 63
1 37 4 5 41 42 43 67 45 57 68 47 9 69 70 71 72 63 73 74 75
1 37 76 77 4 5 78 42 79 45 63 80 81
1 26 82 65 31 83 84 33 85 35 86 87 88 89 90
1 26 91 4 5 29 30 8 9 92 93 94 85 35 95 36 16 96 97 98 99 100
1 26 40 101 28 4 5 43 29 30 48 9 102 103 104 54 105 106 97 107
1 26 3 7 108 109 13 15 110 16 111 112
1 26 27 28 7 29 30 31 34 35 88 89 113 114
1 26 27 28 29 30 9 65 108 11 12 34 85 35 14 36 16 17 18 115 116 117
1 26 28 29 30 9 108 118 36 115
1 91 4 5 30 9 65 119 93 95
1 120 121 40 122 123 124 125 78 126 127 128 129 82 130 131 132 133 134 88 135 136 137
1 138 26 27 28 29 30 9 139 140 108 118 34 35 14 36 141 111 115
1 40 97
1 40 122 4 5
1 3 28 42 30 16 142
1 101 41 42 44 143 45 50 54 144 145 146 147 148 149
1 28
1 28 29 30 31 83
1 28 4 5 29 30 8 9 119 95 86
1 150 151 40 122 77 124 152 41 153 42 44 45 154 46 155 156 157 158 159 160 161 162 163
1 4 5 43 102 97
164 165
164 166 167 168 169 170 171 172 173
174 175 176 177 178 179 180
6 181
6 7 182 11 183 15 184 185 186 187 188
6 189 190 9 191 192 12 193 194 195
6 196
6 197
6 182 12
6 182 12 15 19 198
6 182 12 199
6 182 15 200 20
6 182 15 186 201
6 182 15 202
6 203 204 205 206
6 11 207 208 185 209 210 211 206 212
6 11 208 185 211 206
6 11 208 185 206
6 213 208 214 211 206
6 213 214 215 211 206 19
6 208
6 208 211 206 194
6 205
6 215
6 211
6 206
6 206 197
6 194 216 217
6 218
6 219
220 182 203 221 222
220 223 224 225 226 227 228 229 230 231 232
220 223 226 227 229 230 231
233 234
233 235
233 236
233 237
233 238
233 239
233 240 241 242 243 244 245 246 247 248 249 250 251 252 253 254
233 255
233 158
7 109
7 256 182 257 20
7 29 109 258 111 259
7 12 13 35 260 261
7 262
7 20
7 218
189 263
189 263 264
189 263 265
189 266
189 267
189 268
189 269
189 270
189 271
189 271 272
189 273
189 273 274
189 275
189 276
189 277
189 264
189 278
189 279
189 280
189 281
189 282
189 283
189 284
189 285
189 286
189 287
189 288
189 289
189 290
189 291
189 190
189 190 292
189 190 293 294 295 296 297 298 299 300 301 302 303 304 305 306 307 308
189 190 294 295 296 297 299 300 301
189 190 309
189 190 84
189 190 310 311 312 313 314 315 294 316 317 318 319 320 321 322 323 324 325
189 190 326 292
189 190 327 328 329 330 331 332 333
189 334 335
189 309
189 84
189 336
189 336 327 328 329 330 331 332 333
189 192
189 192 193
189 12
189 337
189 338
189 85
189 339
189 340
189 335
189 335 341
189 330
189 342
189 343
189 344
189 345
189 346 328 338 347
189 9
189 9 348 338 204
189 349
189 350 263
189 326
189 314 351 352 353 294 354 316 317 318 355 356 357
189 358
189 191
189 191 335
189 191 335 341
189 359
189 360
189 361
189 362
189 363
364 365
364 366
364 367
364 368
364 369
364 370
364 371
364 372
364 372 373 374 375 376 377 378 379 380
364 381
364 382 383 373 384 385 386 387 388 389 390 391 392 393 394 395 396 397 398 399 400 401 402 403 404
364 382 383 373 384 385 386 387 388 389 390 391 392 394 395 396 397 398 399 400 401 404
364 405 383 373 385 386 387 388 389 390 391 392 394 395 397 398 406 399 400 401
364 407 408 409 410 411 412 413 414 415 416 417 418 419 420 421 383 422 423 424 425 426 427 428
364 407 408 409 410 411 412 413 414 415 416 417 418 419 420 421 383 422 424 426
364 407 408 409 410 411 413 414 415 416 417 418 429 419 420 421 383 422 423 424 425 426 427 428
364 407 409 410 430 431 432 433 434 435 436 437 411 412 413 414 415 416 417 418 419 420 438 439 440
364 407 409 410 441 442 443 444 445 446
364 407 409 410 441 442 444 445 446
364 407 409 410 441 442 444 447 446
364 407 409 412 421 448
364 407 410 421 441
364 409
364 409 449 383
364 450
364 450 421 451 383 452 453 454 455 456 457 458 459 460 461 462 463 464
364 410 465 466 467 468 469 470 471 472 473
364 410 465 466 467 468 469 470 471 472 473 474
364 410 465 466 467 468 469 470 471 472 473 475
364 410 476 477 478
364 430 431 432 433 434 436 437 421 439 479
364 465 467 480 481
364 466 482 483 484
364 466 476
364 467
364 467 476 485 486 487
364 468 488 472
364 469
364 489 421 451 490 452 453
364 421 451 383 452 453
364 421 451 452 453
364 421 451 453
364 421 383 452 491
364 421 383 452 491 492
364 421 383 452 453
364 421 383 452 386 387 388 389 390 391 392 427 395 397 493 494 495 398 406 400 496
364 421 452 491
364 421 452 491 492
364 421 452 384 386 387 388 390 392 395 397 493 398 400
364 421 452 453
364 421 452 453 497
364 421 452 453 497 498
364 441 499 500 482 501 484 502 503 504 505 506 507
364 449
364 449 508 509 477
364 449 452
364 449 452 502
364 508
364 508 377
364 510
364 383 406
364 511
364 373 374 375 512
364 374 452 513 375 514 475 392 515 516 512 517
364 374 452 513 375 475 392 515 516 512 517
364 374 452 375 384 512 518
364 374 375 475 392 515 516
364 374 375 475 392 515 516 517
364 374 519 475
364 374 514 475 520 392
364 482 501 483 484
364 482 501 521
364 482 501 521 522
364 482 483 484
364 482 484 503 523
364 501
364 501 377 524
364 501 484
364 452
364 452 375
364 452 384 525 526 391 392 378 527 517 528 406 529 530 531
364 452 532
364 452 532 475 392
364 452 533 475
364 452 475 517
364 452 534
364 476 535
364 375
364 485
364 536
364 453 454 498
364 377
364 537
364 483
364 483 484
364 538
364 539
364 540
364 484
364 471 541
364 542
364 438
364 543
364 475
364 475 520 544 392 545 546
364 547
364 548
364 549
364 550
364 481
364 541
44 551
79 552
190 309
190 309 553 554 335 329 330 555
190 556
190 557
256 182
256 182 203
256 182 558
256 182 257
256 182 257 20
256 182 559 19 560
256 182 561 562 563
256 182 564 565 566 567 568 569 570 571 572
256 182 573 53 574 575 563 576 577
256 182 211
256 182 578
256 182 563
256 182 20
256 182 20 579
256 203 204 578
256 203 578 187
256 11 580 581 582 583 584 211 200 585 586
256 14
256 587
256 206
256 206 578
256 588
256 20
256 589
143 182 568
143 8 590 591
143 592
143 593
29 594 595 596 32 33 94
29 594 595 596 32 94
29 594 595 94 85 86 87 597 195
29 594 595 94 87 195
29 109
29 109 94
29 109 598 599
29 600 601 602 603 604 605
29 93
29 595
29 595 575 94 606 607 608
29 595 609 596 610 611 32 33 94 34 35 86 612 598 607 613 614
29 595 609 596 610 611 32 33 94 34 35 86 598 607 613 615
29 595 609 596 610 611 32 33 94 34 35 86 598 607 613 614
29 595 609 596 610 611 32 94 34 35 86 598 607 613 615
29 595 94 86
29 595 260
29 616 617 618 619
29 620 621 599
29 30
29 30 109 622 94 623 170 111 624 625 626
29 30 109 622 623 170 627 111 625 628
29 30 109 629 630 631 632 633 634 635 636 637
29 30 109 94 34 36 623 170 111 625 628 633 634
29 30 109 94 141 111
29 30 94 85 35 597 18 638 100 639 607 613
29 30 94 99
29 30 94 640
29 30 34
29 30 34 641
29 30 87 111 642 625 643 644 645 646 647 648 649
29 30 87 111 642 625 644 645 646 650 647 648 649 651
29 30 623
29 30 111 641
29 30 599 635
29 30 652
29 575
29 609 596 610 611 32 33 94 34 35 86 607 613 615
29 609 596 610 611 32 33 94 35 86 613 615
29 653 599
29 654
29 32
29 32 34 36 655 656 657 658 659 660 661 662 663
29 664
29 94
29 94 100 260 665 666
29 258
29 258 667 668 111 657 259 669 670 671 672 673
29 35
29 36
29 86
29 674 675 676
29 627
29 102 677 678 679 194 680
29 51 108 681 31 654 630 664 682 683 684 685 625 99 686 687 688 689
29 194 195
29 690 641 691
29 89
29 692 630 87 598 693 599 694 695 696
29 641 635
29 697
29 606
29 657 698 699
29 657 699 700
29 644
29 644 633
29 100 701 702 703
29 704
29 628
29 633
29 259
29 599
29 634
29 635
29 639
29 705
29 706
29 647
707 708
707 709
707 710
707 711
707 712
707 713
707 714
707 715
707 716 717 718
707 719
707 720
707 721 722 723 724 725
707 100 726
707 599
707 727 94
728 729 226 730 731 732 733
2 734 735 736 215
2 8 594 737 738 739 734 740 215 741 742 743 744
2 8 739 734
2 25 28 66 736 745 16 746 747 748 623 632 170 749 750 751 752 656 753 643 754 755 756 757 758
2 25 28 66 745 16 747 748 170 749 750 751 752 656 643 756 757 758
2 91 759 3 28 4 5 7 29 30 8 760 34 14 16 18 200 260 116 21 649 761 762 763 764
2 91 759 765 4 5 766 767 8 768 594 737 769 738 739 119 770 734 771 772 93 773 774 194 775
2 91 759 765 4 5 766 767 8 768 594 737 769 738 739 119 770 734 771 772 93 773 194 775
2 91 759 765 4 5 766 767 8 768 594 737 769 738 739 119 770 734 771 772 93 773 194 775 776
2 91 759 765 4 5 767 8 768 594 737 769 738 739 119 770 734 771 772 93 773 194 775
2 91 759 765 4 5 767 8 768 594 737 769 738 739 119 770 734 771 772 93 773 194 775 777
2 91 3 28 4 5 29 8 9 119 14
2 91 3 4 5 778 143 29 760 9 102 768 734 93 779 118 780 773 781 782 678 783 784 747 785
2 91 28 5 6 760 118 786 14 16 17 18
2 91 28 5 766 8 14
2 759 765 28 766 767 707 737 622 787 769 738 119 734 788 789 790 791 792 793 794
2 759 765 4 5 766 767 594 737 738 739 119 770 734 771 93 773 194 795 796
2 759 765 4 5 766 767 8 594 737 738 739 119 770 734 771 772 93 773 745 774 194 775 796
2 759 765 4 5 766 767 8 594 737 738 739 119 770 734 771 772 93 773 774 194 775 796
2 3 28 5 766 767 143 707 8 797 737 119 772 798 789 784 799 800 111 791
2 3 4 5 778 143 29 760 9 102 768 734 801 93 779 118 780 773 781 782 678 783 784 747 785
2 3 4 5 778 143 29 760 9 102 768 734 93 779 118 780 773 677 782 678 783 747 785
2 3 4 5 43 6 29 802 803 207 222 62 782 804 805
2 806 215
2 806 765 74
2 807 5 182 772 808
2 101
2 101 737 738 809
2 101 802 808 810 811 812 813
2 101 71
2 101 71 808 144 569
2 101 808
2 101 28 737 738 814 111 815 809
2 28
2 28 622 738 565 816 746 817 784 818 815 819 820
2 28 6 7 29 30 31 32 11 34 14 17 74
2 28 802 74
2 28 29 30 737 14 18 141
2 28 29 30 11 14 16 18 200 141
2 28 821 622 738 746 784 815
2 28 766 707 737 738
2 4
2 4 594 744
2 4 677 71
2 4 8 215 822
2 4 5 143 119 772 71 808 591 823
2 4 5 29 760 824 102 768 739 770 779 118 780 825 678 785 194 775 826
2 4 5 71 72 808 591
2 4 5 71 808 591 63 823
2 4 5 71 808 591 823
2 4 5 346 827 70 71
2 4 5 778 767 143 760 739 734 93 780 773 825 781 716
2 4 5 767 739 734 771 772 802 775 828
2 4 5 767 739 734 771 772 802 775 828 829
729 309 731
729 309 731 830
729 731
831 182 832 833 834 835 836 837 838 839 840 841 842 843 844 845 846 847 848
831 182 832 833 834 835 836 837 838 839 840 841 842 844 845 847 849 850
831 182 832 833 834 835 836 838 851 839 840 841 842
30 109
30 109 31 630 627 646
30 109 627 141 111 717 852 625
30 737 119
30 853
30 853 31 654 854 629 83 32 855 856 857 804 34 858 859 860
30 853 31 32 85
30 31 654 854 629 83 611 32 222 861 34 858
30 31 32 33 34 96 89
30 630
30 630 74 862 813
30 630 862 99 621
30 83
30 32 85
30 664 592 863 815 625 99 621 635 864 865 866 867
30 94
30 34
30 868 869 870
30 871
30 623
30 627 863
30 9
30 139
30 166 108 630 74 872
30 51 635
30 108
30 141
30 89
30 815 625 621 873 874 875 819 876
30 625
30 877
30 115
30 878
30 599
30 634
30 879
30 639
30 640
30 880
30 881
30 882
30 883 32 855 664 94 804 34 858 36 141 111 99 884 639 885 886 887 888 889 890 891 892
175 893
175 894
175 895
175 896
175 897
175 898
175 899
175 900
175 900 901
175 902
175 903
175 904
175 905
175 906
175 907
175 908
175 909
175 910
175 911
175 912
175 913
175 914
175 915
175 916
175 917
175 918
175 919
175 920
175 921
175 922
175 923
175 924
175 925
175 926
175 927
175 928
175 929
175 58 310 930 931
175 310
175 930 178 932 933 934
175 935
175 936
175 937 938
175 178
175 178 203 345
175 939 940
175 941
175 942
175 358
175 179
175 943
175 944
175 945
946 947
946 947 948
946 949
946 950
946 951
946 951 952
946 951 952 953 954
946 951 955
946 951 956
946 952
946 952 957
946 952 958
946 959
946 957
946 960
946 958
946 961 962
946 961 963
946 961 964
946 961 965
946 348
946 348 966 947
946 348 947 948
946 348 947 967
946 348 951
946 348 968 969 970 971
946 348 972 973 974
946 348 964 975 959 976 977
946 348 973 974 978
946 348 979
946 348 974
946 963 980 981
946 964
946 973
946 973 974
946 57 982 191 983 984 553 335 985 986 341 987 988 989
946 57 982 191 984 553 335 985 986 341 988 989
946 336 349 348 947
946 336 349 191 348 193 990 947 948
946 336 349 991 348 990 947 948
946 227 230 992 179 993 348 994 972 973 974 965 995
946 979 952
946 996 968 965 997 998
946 349 556 348 947 967
946 349 991 348 947
946 974
946 999 556 1000 992 1001 1002 1003 1004 1005 997
946 999 556 1000 1001 1006
946 556
946 556 961
946 556 961 193
946 556 961 980
946 556 348
946 556 964 1007
946 556 964 975
946 556 1008
946 1009
946 969 997
946 997
154 9
154 1010
1011 364 372 373 374 375 376 377 378 379 380
1011 372 1012 1013 488 1014 385 1015 1016 388 1017 1018 1019 1020 1021 528 1022 1023
1011 372 488 1015 388 1021 528 1022
1011 372 488 388 1021 528 1024
1011 1025
1011 1025 1026
1011 1025 1026 1027
1011 1025 1027
1011 1025 1028 1029
1011 405 488 388 1030 528 1031
1011 1032 514 475 548 1033 378 1034 1035 1036 1037 1038 1039 1040
1011 1041 378 1042 1043 1044 1045 1046
1011 1047
1011 1047 1025
1011 1047 1032 514 475 548 1033 378 1048 1049 1035 1036 1050 1051 1052 1053
1011 1027
1011 1027 1054
1011 1055 1056
1011 528
334 309 1057
334 309 193 555
334 309 1058
334 9
309 263
309 1059
309 990
309 1060
309 1061
309 1062
309 1063
309 961 1057
309 105
309 130
309 130 1064 1009 786 1065 555 1066 980 1067 1068 1069
309 12
309 1070
309 731
309 731 830
309 1071
309 1071 1057
309 1071 554
309 1072 1058
309 1057
309 1057 1073
309 1057 1058
309 1057 1058 1074 1075
309 1057 1065
309 1076
309 1077
309 1077 555
309 339
309 339 1074
309 339 1078
309 339 1065
309 193
309 871
309 1079
309 1079 1080
309 1081 554 335 1065 555
309 1058
309 1058 555
309 554
309 335
309 1082
309 1082 263 1059
309 1082 1059
309 1074
309 1083
309 1078
309 1078 1065
309 330
309 830
309 342
309 1065
309 1065 1084
309 1080
309 555
309 1085
309 556
309 1086
309 991 871
309 1064 786 10 871
309 1087
309 361
182 1088
182 1089
182 1090
182 1091
182 1092
182 1093
182 1094
182 1095
182 1096 1097
182 1098
182 1099
182 1100
182 1101 1102 1103 1104 1105 1106 1107 1108 1109 1110 1111 1112 1113 1114 1115 1116 1117
182 1118
182 586
182 1119
182 1120
182 579
182 1121
182 1122
182 1123
182 1124
182 1125
182 1126
182 1127
182 1128
182 1129
182 1130
182 1131
182 1132 1133
182 1134
182 1135
182 1136 1137
182 1138
182 1139
182 1140
182 1141
182 1142
182 1143
182 1144
182 838
182 1145 1146
182 1147
182 1148
182 1149
182 1150
182 1151
182 1152
182 1153
182 1154
182 1155
182 1156
182 1157
182 1158
182 1159
182 1160
182 1161
182 781 15
182 1162 1163 1164 1165 1166 1167 701 756 1168 1169 1170 1171 1172 1173 1174 1175 1176 1177 1178
182 1179
182 1180
182 8 1181 739 734 822 185 1182 1183 1184 741 1185 1186 1187 1188 571 834 835 1189 1190 1191
182 57 203 566 808 568 569 1192 571
182 57 337 1193 1194 1195 203 984 566 1196 1197 1074 1198 567 568 1199 1200 74 569 1201 1192 571 1202 997
182 57 982 1203 207 566 1074 70 345 567 1192
182 203
182 203 1149
182 203 566 567 568 569 1192 571 1204
182 203 20
182 203 1205
182 203 1205 1206
182 203 1207
182 11 183 184 185 1208 668 186 1209 1210 1211 1212 1213 188 1214 673 1215 1216 1217
182 11 184
182 11 1184 1218
182 11 1219
182 207
182 207 186
182 207 186 1219
182 208 211
182 1220
182 1220 1202 1221
182 984 1199
182 1222
182 14
182 14 565 1223 1224 1225 1226
182 14 565 1223 1224 1227 1228 1229
182 14 565 1223 1224 1227 1228 1225
182 14 565 1223 1228
182 14 565 1223 1228 1225
182 14 1224 1227 1228 1225
182 14 1224 1228 1225
182 565
182 214
182 1223 1224 1227 1230 1228
182 566 567 1231 358 1192 571
182 566 568 1192
182 1232
182 1233
182 1074
182 15
182 15 1219
182 16
182 184
182 257
182 257 578
182 1234 588
182 1235
182 71
182 1236
182 1236 1237 111 1202 1238 1239
182 1236 1237 111 1202 1238 1240
182 1236 1237 111 1238
182 345
182 1198
182 1241
182 1242
182 1243 1244 1219 1227 1245 1139 1246 1247
182 568
182 568 1192 1248
182 1200
182 797
182 797 565
182 797 1249 1250 20 1192 571 1251
182 797 1243 1219 1227 1245 1246
182 797 65 1252 1253 1254 1255 565 1223 1256 634 1257 1258 1259 1260 1261 1122 1124 1127 1262
182 797 1193 20 1245 1263
182 797 1224 1219 1227 1228 1264 1265 1266
182 797 1224 1227 1228
182 1267
182 1267 565 71 1236 568 1200 1192 1268 1202
182 185 186 187
182 1269 1205
182 559
182 1270
182 1271 968 566 568 1272 569 578 1192 571 1273 1124
182 1274 1203 1195 566 345 567 1192
182 1275 1203 566 1276 1192 1277
182 1278 588
182 103 214 257
182 1279 565 566 567 568 569 1192 571
182 1280 1281
182 1282 1283
182 1284 1203 566 345 567 1285 1192 1286
182 668 1287
182 668 199 1288 1289 1290 1291 1292 1293 1294 1295 1296 1297 1298 1299 1300
182 200
182 832 833 836 839 840 841 1301
182 1256
182 1302
182 1303 1304
182 1305
182 186
182 186 19 1306 1307 1219
182 186 588
182 186 588 1306 1307 1227
182 186 588 1307
182 186 588 1307 1227
182 186 1308 1306 1307 1219 1227
182 186 1309
182 578
182 578 588
182 578 589 1259
182 19
182 1224
182 1224 1227 1228 1139 1310 1225 1311
182 1224 1228
182 1224 1264
182 588
182 1308
182 1312
182 198
182 358
182 1313
182 1313 579
182 1313 1269
182 1313 1269 1205
182 1313 1314 1205 1315
182 1313 1205
182 179
182 1316
182 563
182 20
182 1285
182 201
182 201 1317
182 1318
182 1319
182 1320
182 1321
182 1317 1118
182 1317 1322
182 1323
182 1306
182 1324
182 1325
182 571
182 585
182 1219
182 1219 1326 1327
182 1219 1227 1245
182 1219 1227 1328
182 1219 199
182 1219 199 1329
182 1219 199 1329 1330
182 1219 1205 1331
182 1219 1205 1331 1332
182 1219 1245
182 1333
182 1227
182 1227 1230
182 1334
182 1237
182 1237 111 1202 1238 1239 1335
182 1237 111 1202 1238 1336 1205 1337 1338 1339 1239
182 1340
182 1341
182 1342
182 111 1202 1336 1239
182 1202
182 1202 1221 1343
182 1344
182 1345
182 606
182 1228
182 1346 199
182 639
182 199
182 1347 1215 838
182 1347 1215 838 1348
182 1349
182 1205
182 1205 579
182 1245
182 1350
182 1351
182 1309
182 1309 1352
182 1353
182 1354
1355 60 1356 1357 1358 1359 1360 1361 1362 1363 1364 1365 1366
1355 1367
82 871
82 1368 1369 1370 1371 66 719 169 927 55 142
82 1368 1370 1371 66 55 142
82 797 1369 1370 1371 66 719 169 927 55 142
82 797 1370 1371 719 142
82 1369 131 1370 1371 50 66 719 1372 1373 142
82 1370 1371 222 871 95 142
82 1371 719 1374 1375
130 1376 1377
130 1378
372 1379
372 1012 1013 488 1014 385 1016 1017 1018 1019 1020
372 409 410 476
372 448
372 373 488
372 1013 488
372 488
372 488 485
372 488 1014
372 488 385
372 488 1380
372 488 388
372 488 1017
372 1381
1382 1383
1382 1384 1385 1386 1387 1388
1382 1389
1382 1385 1390 1386 1387 1388 1391
1382 1390 1387 1388 1391
1382 1391
1382 1392
8 738 734
8 119 677
8 215
8 1393
8 1393 677
57 1394 1271 561 1395 1396 968 1006 984 590 72 1397 1398 1399 1400 1401 1402 63 1403 1404 979 1244
57 982
57 561 1396 984 590 1397 1398 1399 1400 1405 591 1406 1401 1402 63 1244 1407 1408 1409 1410 1411 1412 1413
57 561 1396 1397 591 1401 63 1414
57 1193 1415 968 984 63
1416 786 14
1416 1417
1416 1418
1416 1419
1416 1420
1416 1421
1416 1421 1422
1416 1421 1234 1423
1416 1424 786 1421 1076 1422 1232 1425 558 1423 1426 1137 1427 1273 1428 1429 1430 1431 1432 1433 1434 1435 1436 1437 1438
1416 1422 1137
1416 1234 1439 1440 1441 1442 1443
1416 70 569 1423
1416 1432
336 1444 1445 1446 1447 1448 1449 1375 1450 1451 1452 1453 1454 1455 1456
1220 11 1457 1458 1202
1220 797
1220 206
68 1459
68 1459 1460 1461 1462 1463 1464 1465 1466 1467 1468 1469 1470 1471 1472
68 1459 1460 1461 1463 1464 1466 1467 1468 1469 1470 1471 1472
68 1459 1466
68 1473
68 1474
68 559 102 19 259
1475 6 11 183 185 1476 209 1477 1478 206 195 186 1479
1475 1480 677
1475 677
1475 677 1481
1475 1482 1483 1484 1485 1486 1487 1488 1489 262
1475 1482 1483 1484 1485 1486 1487 1488 1489 262 1490
1475 1482 1483 1484 1485 1486 1487 1488 1489 262 1491
1475 1482 1483 1484 1486 1487 1488 1489 262 1492
1475 1482 1483 1484 1486 1487 1488 1489 262 1492 1493
1475 759 1494 1495 1483 1490 1183 1496 655 1497 1498 1499 1500 1501 1502 1503 1504 1505 1269 1184 1476 741 749 1506
1475 759 1494 1495 1483 1183 1496 655 1497 1498 1499 1500 1501 1502 1503 1504 1505 1269 1184 1476 741 749 1506
1475 1507 93 677 1488 1508
1475 1483 1500 1269 1509 1510 1511 742 1512
1475 1486 1487 1513 1514 1515
1475 1516
1475 1517
1475 3 101 7 182 1415 183 15 184 678 185 186 107
1475 3 4 143 8
1475 206 1518
1475 821 213 1519 679 1499 194 195 1520 19 1521 1522 1523 1524 1525 1526 1527
1475 101 622 801 677 1528 1529 817 1530 1481 1531 1532 1533 1534 1535 1536 1537 1538 1539 1540
1475 28
1475 28 622 677 1541 1528 1542 1530 1501 1491 624
1475 4
1475 4 825 1519 678 679 1457 1447 1520 212 1543 1522 1544
1475 4 797 1507 622 740 677 679 1481 1545 1546
1475 4 5
1475 1547
25 622
25 1548
25 364 407 408 1549 412 413 414 415 416 418 429 419 420 1550 421 422 438 423 424 425 426 427 428
25 364 407 409 450 410 421 1551 449 442 490 383 1552 1553 444 1554
25 364 407 409 410 421 383
25 364 407 409 410 442 499 383 500 1555 444 470 521
25 364 407 421 451 383 452 453
25 364 383
25 595
25 1556 407 1551 1557 1558 1559
25 1556 1560 1551 1561 1562
25 45 88 863 875 1563
25 31
25 596
25 596 1564
25 26 1494 1565 79 29 30 36 1566 100
25 26 1494 1565 29 30 32 33 664 94 34 35 36 96 88 1567 1566 141 115 638 100
25 26 27 28 29 30 34 35 36 631 623 627 141 111 685 863 625 115 112 873 1568 640 1569 1570
25 26 1565 96 1566
25 26 28 29 30 34 35 36 631 623 627 141 111 685 863 625 115 112 873 1568 1571 640 1569 1570
25 26 28 29 30 34 35 36 631 623 627 141 111 685 863 625 115 112 873 1568 640 1569 1570
25 26 28 29 30 34 35 36 631 623 627 141 111 685 625 115 112 873 1568 1571 640 1569 1570
25 26 28 29 30 111
25 91 28 5 43 29 30 681 31 32 33 34
25 381
25 1572
25 1572 450 442 1573 384 1574 1575 1576 1577 1578 1579 1580 1581 1582
25 1572 450 442 1573 1574 1575
25 1572 450 442 1573 1574 1575 454 1576 1577 1578 1579 1580 1581 1582 1583
25 1572 450 1573 1574
25 1572 442 1576
25 592 1163 170 1584 1585 1586 1587
25 407
25 407 1560 1549 1551
25 407 1560 1549 1551 1588 383 385 1164 1589
25 407 1560 1549 1551 1590 383 385 1554 389
25 407 1560 1549 1590 384 385 1554 1032 389 1583 1591 1592 1593 1594 1595 424 1596 1597 1598 1599 1600 1601
25 407 409
25 407 409 450 1551 449 442 383 500 1602 1603 1604 1553 443 444 1605 1606 453 1607 1608
25 407 409 450 1551 449 442 383 500 1602 1603 1604 1553 443 444 1606 453 1607 1608
25 407 409 450 449 442 383 1605 1608 1609
25 407 409 410 420 442 383 1555 1610
25 407 409 410 465 383 1555 1610
25 407 409 410 467 469 442 499 383 500 1555
25 407 409 410 467 442 499 383 500 1555
25 407 409 410 442 383 1555 1610 439
25 407 450 489 1551 451 449 442 490 383 443 444 509 1611
25 407 450 489 1551 451 449 442 383 444 509
25 407 450 1551 441 449 442 383 444 1270 1612
25 407 450 1551 449 442 490 383 444
25 407 450 1551 449 442 383 444
25 407 410 416 421 1551 383
25 407 411 412 413 414 415 416 417 418 419 420 438
25 407 1550
25 407 1551 449 442 383
25 407 1551 442 490 509 1611
25 407 1551 442 1613
25 407 1551 383
25 407 1551 383 444
25 407 449 442 490 1614 1615 1602 1616 443 1617 445 1618 1607 1608 1619 1620 1621 1622
25 407 1588 1164 1623 1624
25 407 383 1625
25 407 385
25 1626 364 407 409 410 482
25 1626 364 407 410 1551 383 444 476 477 1627
25 1626 410 482
25 1626 1565 765 28 32 96 1628
25 1626 1565 1047 1629 79 1630 476 377 1627 1631 1632 1633 423 1634 1635 1636 1637 1017 1566 1638 1045 1639
25 1626 1565 1047 1629 79 476 377 1636 1566
25 1626 806 1556 679 407 408 409 1550 1551 449 442 490 484 1559 1599 1640 1641 1642 1643
25 1626 806 1400 679 407 1550 1551 449 442 1644 484 1559 1599 1640 1641 1645 1646 1647 1642
25 1626 1648 364 407 410 1551 383 1573 476 477 478
25 409 410 1649 442 1576 540 1650 1651 1652 1653 1654
25 450
25 450 442 444 1610 477 521 1574 1575 454 1655 1578
25 450 442 444 1610 521 1574 1575 1655
25 450 383 1605 453 454
25 450 1578 1270
25 450 1270
25 436
25 411
25 418
25 489
25 421
25 1551
25 1551 477
25 1551 1656
25 449
25 449 1552
25 442
25 442 1576
25 442 1657
25 499
25 490
25 508
25 383
25 383 1605
25 1658
25 1552
25 1552 1602 1603 1616 1659 1604 1553 1660 1606
25 1552 1604 1606
25 1604 1605 1606
25 444
25 444 1661
25 1611
25 1662
25 1663
25 1605 1606
25 1606
25 1554
25 1610
25 453
25 477
25 1664
25 1665
25 537
25 1661
25 1661 1666 1667 313 1668
25 1669
25 1670
25 1671
25 1672
25 1673
25 1674
25 1675
25 1576
25 455
25 1676 1677 1678 1679 1680 1681 1682 1683 1684 1685
25 480
25 1686
25 1270
25 1687
25 1581
25 456
25 1688
25 542
25 1689
25 66 1690 750 1691 650
25 66 750 1691 650
25 1692
25 1693
25 1694
25 1695
25 1494 1665 1164 1584 1583 1696
25 1494 1565 1697 1572 1573 1606 1584
25 1494 1565 1047 476 1665 1695 1698
25 1494 1565 1047 1648 372 34 1630 1573 1665 1631 1699 1270 1695 423 1700 1637 1701 690 1702 1703 1647 1704 1705 1706
25 1494 806 765 778 770 1542 34 1606 1584 1707 1708 1709 1641
25 1494 806 765 778 1542 34 1606 1584 1641 1710
25 1494 806 28 1648 79 29 30 31 1630 1270 1632 1695 1700 1701 1645 1647 1711 1712
25 1494 765 28 1648 79 449 1573 1270 1695 1700 1701 690 1713 1641 1703 1645 1647 751 1711 1714 1705 89 1715
25 1494 28 29 96 88 1567 1711 1716 1717
25 1718
25 1657
25 524
25 547
25 1719
25 1700
25 1720
25 1721
25 1722
25 1723 806 1548 1724 1014
25 1723 806 1724 407 1551 1590 1552 1554 1725 422 1726 389
25 1723 806 1724 407 1551 1590 1552 1554 1726 389
25 27 806 29 654 32 855 34 858 36 87 1727 1728 625 100 1729 701 1730 1731 1732 1733
25 27 28 29 30 109 93 31 32 15 1567
25 27 28 29 30 31 654 32 855 804 34 858 35 36 87 690 625 1733
25 1565 1734 34 1572 1573 1015 1380 1557 1665 1164
25 1565 372 1734 1572 449 1573
25 1565 372 1734 449 1573 1735
25 1565 409
25 1565 1675 1722
25 1565 1629 372 1736 1734 34 1572 1013 1573 476 488 485 1015 1380 1557 1665 1164 377 1558 1737
25 806
25 806 679 1644 1645 1646 1647
25 806 1590 1552 1164 422
25 806 1552
25 806 1552 1606
25 806 1604 1553 1606
25 806 1606
25 806 385
25 806 765
25 806 765 28 29 719 737 734 1738 34 1713 1739 1740 790 658 1741
25 1641
25 765
25 765 1742 1743 825 1529 490 1614 1552 1744 1615 1602 1603 1616 1659 1604 1553 1660
25 765 592 1025 1163 1584 1585 1586 1587
25 765 592 1025 1584 1586
25 765 28
25 765 28 29 654 629 34 644
25 765 28 29 629 1661 1567
25 765 28 32
25 1047 34 1630 1573 1665 1699 1714
25 1047 1631 1632
25 1047 1648 778 1025 1573 376 1380 1675 1745 1746 1747 1026
25 1566
25 28
25 28 737 745
25 28 29 30 31 1748 1738 630 856 1749 858 1750 1751 1752 1753 1754 1755 1756 1757
25 28 29 30 9 31 630 32 664 94 34 85 36 639 607 613
25 28 29 30 9 34
25 28 30 94
25 28 629
25 28 34
25 28 34 1758 1759
25 28 667
25 4
25 4 66 1690 1691 650 1760
25 4 778 143 66 622 93 1690 1761 745 1762 785 1530 170 1184 750 1691 1763 656 111 1537 1764 650 758
25 4 778 143 66 622 93 1761 745 1762 785 1530 170 1184 750 1691 1763 656 111 1537 650 1765 758
25 4 778 143 66 622 93 1761 745 1762 785 1530 170 1184 750 1691 656 111 1537 758
25 4 778 143 66 1766 93 1761 745 1762 785 1530 170 1184 750 1691 656 111 758 1767
25 4 778 1507 66 622 771 93 1690 740 1761 745 1762 785 170 1184 750 1768 1691 1763 1537 1764 650
25 4 778 1507 66 1769 771 93 1770 1690 1761 745 1762 785 170 1184 750 1768 1691 1763 111 1537 1764 650 1765
25 1648
25 1648 450 442 444 1610 477 521 1574 1575 454 1655 1578 1270 1657
25 1648 1551 442 1573 1610 521 1574 1575 1270 1771 1772
25 778
25 1773
25 1774 364 407 409 383 488
25 1774 407 409
1775 1776 189 329 330 326 292 1777
1775 189
1775 189 190 279
1775 189 190 326
1775 189 334 349 10
1775 189 335
1775 189 327 85 329 330 980 1778
1775 192
1775 192 326
1775 192 1779
1775 337
1775 26 29 9 327 595 596 192 12 85 36 313 1780 331 1781 1782 1783
1775 1784
1775 335
1775 9 85
1775 9 1785 10 105 85 36 1786 761 1787
1775 1788 1789 189 334 9 85 329 343
1775 1779
1775 1789 189 336 9 1785 349 191 1790 961 328 105 192 12 85 193 340 326 331 980 292 267
1775 1789 334 9 1785 349 1791 1792 961 105 1222 329 330 1793
1775 1794 189 336 327 329 330
37 38 39 82 1393 797 1795 1785 1370 1371 719 169 1796 1797 142
37 38 40 4 42 44 58 1393 1798 64 346 48 1799 65 49 1800 50 66 1801 60 827 54 1802 1803
37 38 40 42 44 58 1393 1798 64 346 48 1799 65 49 1800 50 66 1801 60 827 54 1802 55
37 38 40 42 44 58 1393 1798 64 346 48 1799 65 49 1800 50 66 1801 60 827 54 55
37 38 40 42 44 58 1393 1798 64 346 48 1799 65 49 50 1801 60 827 54 1802 61 55
37 38 40 42 44 58 1393 1798 64 48 1799 65 49 1800 50 1801 60 827 54 1802 55
37 1393 824 9 1785 1371 719 1804 1373 1796 715 215 678 582 1805 1806 1807 1808
37 91 4 5 143 45 8 798
37 1809 121 125 78 9 1810 70 71 808 567 591 1811 1812 1813 74 569 1814 1815 1816 1817 1818
37 1819 1198 211 1820 1821
37 1819 1822
37 121
37 40 4 42 82 68 1393 797 824 1799 9 1785 1370 1371 1800 102 719 1801 1802 595 169 1796 142 1823
37 40 42 82 1370 1371 1800 1801 132 142
37 40 42 1800 1801 827
37 3 4 5 43 182 1824 798 1825
37 4
37 4 1457
37 4 5 825 1457
37 4 5 8 1393 9 772 825 1519 783 1691 1826
37 4 5 1393 760 1799 9 93 1691 141 796
37 4 1827
37 76 2 1393 9 1785 102 1801 1828 1829 677 678 679 1457 206 194
37 42 1393 1267 1799 1800 1801 1830 1831 1824 103 1691 1832 1833 1834 1835
26 109
26 109 100 1836 1837 1838 1839 1840 1841 1842 1843 1844 1845 1846 1847 1848 1849 1850 1851
26 109 100 1836 1837 1838 1839 1840 1841 1842 1843 1844 1845 1846 1847 1850 1851 1852 1853 1854 1855
26 1856
26 1856 100
26 6 786 12 95
26 7 29 30 12 35 36 18 141 115 638 100 761 22
26 7 35 141 100
26 595 17
26 29
26 29 109 100 599
26 29 740 84 35 36 1857
26 29 30 109 630 664 94 34 85 35 141 115 638 1857 100 599 116 1858 1859
26 29 30 109 664 35 36 96 141 111 697 115 599 1860
26 29 30 630 32 664 94 34 35 36 141 115 638 99 100 639
26 29 30 630 32 34 35 141 1861 685 641 115 112 638 644 99 1568 1862
26 29 30 630 664 94 34 85 35 36 96 141 115 638 100
26 29 30 630 664 94 35 36 96 97 18 141 638 99 100
26 29 30 630 664 94 35 36 141 638 99 100
26 29 30 630 664 94 35 36 141 638 100
26 29 30 630 664 85 35 36 141 115 638 100
26 29 30 630 664 85 35 141 115 638 100
26 29 30 630 664 85 35 141 115 100 1858 1859
26 29 30 630 664 35 36 96 115 100
26 29 30 630 664 35 36 141 115 638 100 1858
26 29 30 630 85 35 36 96 141 862 115 638 100
26 29 30 630 85 35 36 141 115 638 100
26 29 30 630 35 36 96 141 638 100
26 29 30 630 35 36 141 115 638 100 116 1858 1863 1864
26 29 30 630 36 115 100 1858 1859
26 29 30 630 36 100 1865
26 29 30 32 664 94 34 85 35 36 86 141 115 638 100 639 1858 1859
26 29 30 32 664 94 34 85 35 141 115 638 100 639 1858 1859
26 29 30 32 13 34 35 36 16 18 141 115 638 100
26 29 30 32 34 35 36 141 863 115 112 638 100 646
26 29 30 32 34 35 36 141 115 112 638 100 1569 1866
26 29 30 32 627 141 863 638 100 646
26 29 30 855 664 94 804 36 638 99 100
26 29 30 664 94 34 35 36 18 141 115 638 100 639
26 29 30 664 94 85 36 141 115 638 100 639
26 29 30 664 94 35 36 141 111 115 99 639
26 29 30 664 94 35 36 141 115 638 99 100
26 29 30 664 34 85 35 36 96 627 141 115 100
26 29 30 664 35 36 141 115 638 100
26 29 30 664 35 36 141 115 99 100 636
26 29 30 94 35 36 115 100
26 29 30 94 115 100 639
26 29 30 13 35 36 16 115 100
26 29 30 13 16 18 100
26 29 30 85 35 36 141 111 115 1867 1868 1860
26 29 30 35 36 141 115 638 100 116 1858 1859
26 29 30 35 36 115 112 100
26 29 30 35 36 100
26 29 30 35 18 141 115 638 100
26 29 30 36 141 638 100
26 29 30 627
26 29 30 9 630 32 33 34 35 95 96 88 1567 89 115 100 639
26 29 30 9 140 108 109 10 32 94 34 35 14 16 17 878
26 29 30 139 109 35 36 115 112
26 29 30 139 855 664 94 804 35 36 1869 1870 141 111 115 1857 99 639 1858 1871 1859 1872 890
26 29 30 139 35 36 1870 1487 115 112 100
26 29 30 108 630 13 35 36 16 17 115 100 21
26 29 30 141 638 100
26 29 30 100
26 29 30 100 1873
26 29 30 883 118 1874 630 664 35 36 96 667 141 111 685 115 99 875 1858 1875 1876 1877 1859 1872 1878
26 29 30 883 630 32 33 664 34 85 35 36 87 627 141 115 100 875 639
26 29 30 883 630 664 35 36 18 141 115 638 99 100 875
26 29 30 883 664 94 85 35 36 141 115 99 100 875 639
26 29 30 883 664 35 36 18 141 115 99 100
26 29 82 1799 65 883 594 595 596 610 83 84 32 192 33 85 35 86 96 87 612 88 195
26 29 630 94 85 35 36 18 141 638 100
26 29 630 35 36 141 115 638 100
26 29 630 35 141 115 638 100
26 29 32 34 36 627 141 863 638 100 646
26 29 35 36 141 115 638 100
26 29 35 141 638 100
26 29 760 92 93 595 16 796 1879
26 29 139 109 115
26 29 139 36 141 638 100
26 29 18 100 699
26 29 141 685 641 638
26 29 100
26 30
26 30 630 664 94 34 35 36 18 141 115 638 100 639
26 30 32 664 94 34 85 35 36 141 115 638 100 639
26 30 9 85 35 800
26 30 883 664 36 141 111 685 875 640
26 31 83 33 85 35 86 96 89 90
26 82 65 883 595 31 83 84 32 33 85 35 86 96 87 612 88 598
26 630
26 630 96 862
26 32
26 12
26 13
26 34 36 1880
26 85
26 35
26 35 36 115 644
26 35 1881
26 36 96 100
26 96
26 91 3 28 5 139 95 1450
26 91 27 28 5 29 30 8 9 737 119 745 34 35 36 111 115
26 91 27 28 43 29 30 9 65 93 31 629 630 857 85 35 95 627 1882 111 863
26 91 28 6 29 12 1883 95 22
26 91 28 29 8 737 738 745 664 35 36 741 18 141 111 685 1860
26 91 28 4 5 7 29 30 8 9 65 556 119 93 34 85 35 16 1087
26 91 28 5 29 30 8 630 35 36 16 17 1506 194 18 195
26 91 28 5 95
26 91 28 5 766 29 707 30 8 737 93 745 630 664 85 35 36 96 87 1763 141 1858 1871 1859
26 91 4 5 29 92 93 1884 664 94 18 200 141 639
26 91 4 5 29 30 8 1799 9 1785 92 93 118 630 664 13 35 36 16 97 1506 18 99
26 91 4 5 29 8 9 1785 594 92 93 595 94 35 36 16 18 200
26 91 4 5 29 760 9 594 92 93 595 740 1885 35 16 1886 1887 970
26 91 4 5 29 9 65 1785 349 92 93 595 961 963 630 13 85 35 16 1506 1887 1888
26 91 4 5 30 8 9 1785 92 93 630 94 85 35 36 16 96 97 99 1889
26 91 4 5 8 93 595 630 1884 664 94 35 36 97 18
26 91 4 5 8 93 595 630 35 36 18
26 91 5 29 30 9 35 871 95 36 100
26 91 5 29 760 9 1785 166 92 93 118 961 963 630 1884 94 36 16 97 18 200 1890
26 760
26 623
26 627
26 120 40 122 123 1891 82 1799 65 50 60 1892 1893 596 33 35 36 96 1894 1895 612 88 1896 1897
26 88
26 3 27 28 7 29 30 9 12 111
26 3 27 28 29 30 12 16 667 1512 1898 111 260 116 1899 1900
26 3 28 4 5 6 7 8 678 1901 115
26 27 7 29 30 32 34 141 863 115 112 638 100 1729 1569
26 27 7 30 85 35
26 27 29 30 109 31 630 32 34 35 36 625 112 644 100 1902
26 27 29 30 630 32 34 85 35 36 141 115 100
26 27 29 30 32 94 34 85 35 36 141 115 638 644 100
26 27 29 30 32 34 85 35 36 141 115 638 100
26 27 29 30 32 34 35 36 141 115 112 638 100
26 27 29 30 32 34 35 36 141 112 638 100 1903
26 27 29 30 85 35 36 141 115 112 100
26 27 29 30 760 9 140 108 630 32 12 34 85 35 36 16 17 141 115 100
26 27 29 30 9 109 34 35 36 260
26 27 29 30 9 630 32 33 94 34 85 141 638 644 100
26 27 29 30 9 630 32 94 34 85 35 36 627 115 100
26 27 29 30 9 32 34 85 35 141 115 112 638 100
26 27 29 30 9 139 109 32 34 35 36 685 115
26 27 29 30 139 109 34 35 36 260
26 27 29 32 34 85 35 36 141 115 112 638 100
26 27 29 32 34 35 141 115 638 100
26 27 29 9 140 32 34 85 35 36 141 115 638 878 100
26 27 30 32
26 27 30 32 34 35
26 27 30 35 36 115 112 100
26 27 30 9 32 34 35 36 1861 112
26 27 30 1904 31 654 629 83 611 32 1905 856 33 857 804 34 858 35 869 36 218 859 860
26 27 28 7 29 30 31 32 34 35 88 113 114
26 27 28 7 29 30 9 139 32 12 33 94 34 85 95 141 115 112 638 644 639 761 702
26 27 28 7 29 30 9 140 34 35 115 112
26 27 28 29 30 575 31 654 629 630 32 804 34 35 36 96 625 99 259 695 859 686 860 1906 1907
26 27 28 29 30 31 629 32 33 34 35 36 112
26 27 28 29 30 31 32 33 94 34 35 36 111 115 644 633 639
26 27 28 29 30 630 664 94 34 85 35 36 1908 141 111 862 115 116 1858 261 1875 1876 1877 1859 1872
26 27 28 29 30 32 33 34 35 36 141 111 644 639 260
26 27 28 29 30 32 34 35 36 141 111 115 112 1857 644
26 27 28 29 30 32 34 35 141 115 112 638
26 27 28 29 30 94 35 111
26 27 28 29 30 94 35 111 1909
26 27 28 29 30 34 35 141 1861 115 112 638 644
26 27 28 29 30 35 36 141 111 685 115 112
26 27 28 29 30 9 139 32 33 94 34 85 35 95 36 800 141 111 115 644 639
26 27 28 29 30 9 139 32 33 94 34 85 95 141 115 112 638 644 639
26 27 28 29 30 9 139 32 33 34 85 35 95 141 111 115 112 644 639
26 27 28 29 30 9 139 32 34 35 36 685 115
26 27 28 29 30 139 32 33 34 85 35 95 141 115 112 638 644 639
26 27 28 35
26 27 28 9 35 112
26 1565 1047 79 1566
26 141
26 28
26 28 109
26 28 109 625 644
26 28 109 1910
26 28 7 29 30 32 94 85 35 86 15 87 260 1911 21
26 28 7 29 30 35 141 111 1868
26 28 7 29 36 111
26 28 7 30 139 83 85 35 1869 863 862 625 115 116 698
26 28 7 35 141 111
26 28 29 30 737 630 111 1912
26 28 29 30 1913 32 34 627 141 111 863 625 646 1569
26 28 29 30 630 855 664 35 36 96 667 141 111 717 115 99 1569 1860 1875 1876 1877
26 28 29 30 630 664 34 35 36 96 141 115
26 28 29 30 630 664 35 36 141 115 1858 1859 1872 1878
26 28 29 30 630 34 35 869 36 1861 115 112 878 1867
26 28 29 30 630 85 35 36 96 141 111 862 625 115 599 1914 116 1858 1875 1876 1877 1859 1915
26 28 29 30 630 85 35 36 141 111 685 115 1875 1876 1877
26 28 29 30 630 85 35 36 141 111 115 112
26 28 29 30 630 35 869 36 1861 115 112
26 28 29 30 630 35 36 667 141 111 685 717 115 1860 116 1875 1876 1877 1859 1872
26 28 29 30 630 35 36 141 111 115
26 28 29 30 630 35 96 87 1869 592 1916 170 171 115
26 28 29 30 630 141 111 862 115
26 28 29 30 630 111
26 28 29 30 32 94 85 35 86 15 87 260 21
26 28 29 30 32 94 35 36 96 607
26 28 29 30 32 34 627 863 646
26 28 29 30 664 94 35 36 96 87 141 111 99
26 28 29 30 664 94 35 36 96 800 141 111 862 115 1858 1859 1917
26 28 29 30 664 94 35 36 141 111 115 1857
26 28 29 30 664 35 36 96 141 111 99
26 28 29 30 664 35 36 141 111 115 1918
26 28 29 30 664 35 141 111 685 115 1912
26 28 29 30 94 34 35 36 115
26 28 29 30 94 34 644 639 1919 1920
26 28 29 30 94 85 35 86 15 21
26 28 29 30 34 35 141 111
26 28 29 30 35
26 28 29 30 35 36 141 111 685 115 112
26 28 29 30 35 36 1861 115 112 1858 1921
26 28 29 30 35 36 115 112
26 28 29 30 35 36 706
26 28 29 30 35 141 111
26 28 29 30 35 141 111 685 115 1569
26 28 29 30 35 141 111 115 112
26 28 29 30 869 36 1861 115
26 28 29 30 36
26 28 29 30 631 623 627 863 1922
26 28 29 30 1923 141 111 685 625 1568 1569 1924
26 28 29 30 65 108 1925 630 35 16 17 1908 1898 115 116 1858 1864
26 28 29 30 139 94 85 35
26 28 29 30 141 111
26 28 29 30 111
26 28 29 30 111 115
26 28 29 30 727 94 86 597 627 141 1926 111 625
26 28 29 30 883 630 664 35 36 141 111 115 99 1858 1875 1876 1877 1859 1872 1878
26 28 29 664 94 34 86 141 111 639
26 28 29 664 667 141 111 862 697 625
26 28 29 13 15 111 685 112
26 28 29 858 36 96
26 28 29 858 36 96 89 1857 686
26 28 29 35 36 96 87 115 116 1858
26 28 29 35 36 141 862 115
26 28 29 36 656
26 28 29 36 141 111 685 115 112
26 28 29 9 35 36 115 112
26 28 29 9 139 35 95 115
26 28 29 9 139 95 115 112
26 28 29 644 1569
26 28 30 630 804 35 115
26 28 30 35 36
26 28 30 35 141 685 112
26 28 30 36
26 28 30 141 111
26 28 30 141 111 685
26 28 30 141 111 685 1569
26 28 30 111 685 1927
26 28 8 678 1901 115
26 28 32 34 627 141 111 863 599 646
26 28 35
26 28 35 36 141 111 115
26 28 35 36 115
26 28 35 115
26 28 35 115 112
26 28 1869 1928 115 859
26 28 141 115
26 28 5 29 30 9 85
26 28 111 115
26 28 638
26 28 1857
26 28 1857 1929
26 28 99
26 4 1785 667 194
26 4 5 6 29 1393 9 49 594 595 610 630 83 32 94 85 36
26 89 1857
26 641
26 625 698
26 99
26 100
26 100 576
26 100 701 1930 1931 1932 1933 1934
26 100 1836 1837 1838 1839 1840 1841 1842 1843 1844 1845
26 100 1836 1837 1838 1839 1841 1842 1843 1844 1845 1853 1935
26 1858
26 1936
26 1937
26 1838
26 1938 1939
38 1940
38 1941 1393 1796 803
38 1941 1393 1796 803 1942
38 1393 1369 1785 681 1943 1944
38 1393 1369 1785 681 1943 1944 1942
38 1945 1946 1947 1948 1949
38 1945 1946 1947 1949
38 1085 1950 1951 1952 1953 1954 1955 1956 1957 1958 1959 1960 1961 1962 1963
38 1085 1950 1951 1954 1956 1957 1958 1959 1960 1961 1962 1963
38 1964
38 1964 1965
38 1966
38 1967
38 1968
38 1969
38 1970
38 1971
38 1972
38 1973
38 1974
38 1975
38 1976
38 1977
38 1978
38 1979 1980 1981 1982 1983
38 1984 1980 1985
38 1980
38 1980 1981
38 1980 1986
38 1987
38 1988
38 1989
38 1990
38 1991
38 1992
38 1993
38 1994
38 1995
38 1996
38 39 4 1393 1798 1368 1997 797 824 1998 1999
38 2000 1790 1978 1979 2001 2002 1984 1980 2003 2004 2005 1981 1987 1985 581 582 2006
38 2000 1790 1978 1979 2001 2002 1984 1980 2003 2004 2005 1981 1987 1985 581 582 2006 1982
38 2000 1790 1978 1979 2001 2002 1984 1980 2003 2004 2005 1981 1987 1985 581 582 2006 1982 2007 2008
38 2000 1790 1978 1979 2001 1984 1980 2003 2004 2005 1981 1987 1985 581 582 2006 1982
38 2000 1790 1978 1979 2001 1984 1980 2004 2005 1981 1987 1985 581 582 2006 1982
38 2000 1790 1979 2001 2002 1980 2003 2004 2005 1981 1987 1985 581 582 2006 2009
38 4 1941 1393 1796 803
38 4 1941 1393 824 64 2010 1819 982 2011 803 2012 207 804 558 215 2013 1813 74 1445 2014 2015
38 4 5 766 29 8 1941 1393 48 594 119 595 596 610 33 94 2016 96 597 612 606 259 607
38 2017 1994 2018 2019 2020 135 2021 2022 2023 2024 2025 2026
38 1790
38 1790 1979 1984 1980 2003 2004 2005 1981 1985 581 1982
38 1790 1980 1981
91 109 119
91 677
91 29
91 30 760 93 118
91 8 719
91 97
91 759 8 109 769 738 119 772 798 788 791
91 759 765 28 766 707 8 109 769 738 119 772 798 788
91 759 765 28 766 707 8 109 769 738 119 772 798 788 791
91 759 765 28 766 707 8 2027 787 769 738 119 772 798 788
91 759 765 4 5 766 8 594 769 738 119 772 93 798
91 759 28 766 707 8 787 769 738 119 772 798 788 791 2028 2029
91 759 28 766 8 787 769 738 119 772 798 788 716 791 2029
91 759 4 5 8 119 201
91 760 93 118
91 1370 1228
91 166
91 3 28 43 6 7 8 49 798 31 34 141 2030 791 2031
91 3 28 43 7 8 49 798 31 34 15 141 2032 2030 791 2031
91 27 28 2033 5 43 29 30 2034 2035 48 681 2036 1796 853 31 2037 654 629 630 32 861 34 858 218
91 765 767 143 1220 109 2038 2039 2040 2041 675
91 140 739 93 681 31 2042
91 101
91 28
91 28 622 826
91 28 622 2043
91 28 6 7 29 681 31 34 96 592 644 1733
91 28 29 30
91 28 29 30 18 22
91 28 29 30 111
91 28 29 8 18
91 28 30
91 28 4 5 716
91 28 4 5 766 707 8 760 737 93 118 16 1763 111 2044 1912
91 28 5
91 28 5 29 30 9
91 28 5 43 29 30 48 109 2045 801 1796 31 32 33 94 34 716 599 1909 1910
91 4
91 4 2046
91 4 5 119
91 4 5 119 2047
91 4 5 29 8 119 772 2048
91 4 5 29 8 119 93
91 4 5 29 8 1393 9 119 772 93 775
91 4 5 29 1393 824 9 93
91 4 5 45 1371
91 4 5 30 9 800
91 4 5 8 93 595 630 1884 664 94 35 36 97 18 195
91 4 5 8 57 65 93 118 591 63 17
91 4 5 8 1819 2049 734 1761
91 4 5 929 1393 797 824 64 9 65 1785 349 93 1802 681 596 2050 945 2051
91 4 5 929 797 824 64 9 65 1785 349 93 1802 596 2050 2051
91 4 5 929 797 824 64 9 65 1785 349 93 1802 596 2050 945 2051
91 4 5 106
91 4 5 97
91 4 5 797 824 64 9 65 1785 349 93 1802 596 2050 32 2051
91 4 5 760 166 92 93 2052 18
91 4 5 1371
91 4 5 766 707 8 109 119 93 16 194 625 599
91 4 5 766 707 8 119
91 4 5 766 707 8 760 109 119 93 118 784 111 685
91 4 5 767 143 8 561 53 734 772 93 773 788 781 678
91 4 5 767 143 760 739 734 118 798 788 784 2053
91 4 5 574 106
91 4 1882
91 2046
91 5 44 707 8
91 5 677
91 5 43 29 9 119
91 111
759 6 16 17 1506 742 194 195 200 2054
759 1499 194
759 765 8 109 769 738 119 600 798 788 791 602 675 603
759 765 28 8 787 769 738 119 798 788 716 791
759 28
759 28 737 741 111 790
759 28 29 111
759 28 8 119 772 111
759 28 2055
759 28 4 766 767 707 8 1220 737 734 745 789 741 800 111
759 28 766 707 737 2056 745 741 141 188 791 2057
759 28 766 707 8 769
759 4 8 594 737 738 734 740 2058 16 678 2059 185 741 749 1506 742 194 2060 1763 201 2061 2062 796
759 4 5 8 739 734 773 194
759 4 5 766 8 768 737 738 119 734 736 741 141
759 4 5 766 8 737 119 141
759 4 766 8 594 737 738 739 119 734 772 740 736 1697 667 141 2063 717 1860 2064
2065 6 256 182 203 15 20
2065 182 968 1194 566 1198 567 568 1200
2065 182 566 567 568 2066 569 1192 571
2065 182 568
2065 182 797 1193 968 1194 1195 565 566 15 2067 1198 567 568 2068 1200 569 1201 358 2069 1192 571 2070
2065 182 1193 968 1194 1195 566 1198 567 568 2068 1200 1201 358
2065 2071 807 6 182 203 221 15 186 1285 1306 2072
2065 2073
2065 2073 2074 2075
2065 2073 2076 1422 15
2065 2073 2076 15
2065 2077 182 1203 1195 566 70 345 1192
1626 1548
1626 1548 1573
1626 1548 2078
1626 1548 1728
1626 1548 1728 2079
1626 1012
1626 372
1626 372 1012 411 429 1656 428 2080 2081 548
1626 372 488 485 478 1656 524
1626 1736
1626 1736 485
1626 381
1626 409 482
1626 409 476
1626 1551 1656
1626 510
1626 511
1626 1658
1626 1744
1626 2082
1626 2082 476 485
1626 374 375
1626 482
1626 482 524
1626 1013 1380 478
1626 1630
1626 1573
1626 476
1626 476 484
1626 375
1626 375 384 2083 475 392 2084 1746 1033 545 534 378 394 2085 2086
1626 488
1626 488 478
1626 485
1626 485 1675
1626 536
1626 377
1626 537
1626 538
1626 1675
1626 542
1626 543
1626 1695
1626 1494 1565 1047 1629 476 1665 377 1695 1745 1566
1626 524
1626 547
1626 1723
1626 1723 1548 1012 1013 2078
1626 1723 1548 375 1728
1626 1723 364 1556 1012 508 374 476
1626 1723 1556 1012 508 374
1626 1723 1736 1556 508 476 485 1772
1626 1723 1565 806 1548 1012 1013 2078
1626 1723 1565 806 1548 1012 2078
1626 1723 1565 806 1548 1013 2078
1626 1723 1565 806 1648 1548 1573
1626 1723 806 1548
1626 1723 806 1548 1012 1013 2078
1626 1723 1648 1736 1556 508 1573 476 485 1772
1626 1723 1648 1736 1556 508 476 485 1772
1626 2087
1626 2088
1626 2089
1626 2078
1626 2090
1626 550
1626 2091
1626 2092
1626 2093
1626 2094
1626 2095
1626 1728
1626 2079
1626 379
1626 2096
1626 2097
1626 2098
1626 1565
1626 1565 1548 2078
1626 1565 1736
1626 1565 2082
1626 1565 806 1573 2078 2099 2100
1626 1565 1047 1629 364 410 465 2101 1649 466 467 468 469 448 508 485 377 1566 2102
1626 1565 1047 1629 79 372 1012 476 485 1380 377 1623 1589 2103 2104 1636 2105 2106 2107 393 1017 1566
1626 1565 1047 1629 79 1630 477 1665 377 484 423 1566 2108 2102
1626 1565 1047 1629 79 476 377 1566
1626 1565 1047 1629 372 1736 2109 1012 476 488 485 1015 1380 377 1636 393 1017 1745
1626 1565 1047 1629 372 1736 2082 476 488 377
1626 1565 1047 1629 372 1736 2110 2111 2112 2109 1012 476 485 1015 1380 377 1636 393 1017 1745 2113 2114
1626 1565 1047 1629 372 1630 476 485 377
1626 1565 1047 1629 372 476 485 1015 1380 377 1636 393 1017 1745
1626 1565 1047 1629 372 2111 2109 1012 1630 476 485 1015 1380 377 1675 1636 393 1017 1745 2115 2116 2117
1626 1565 1047 1629 372 2111 2109 1012 1630 476 485 1015 1380 377 1675 1636 393 2115 2116 2117
1626 1565 1047 1629 501 476 377 1566 2118
1626 1565 1047 1629 1774 372 1736 2082 1013 476 488 485 377
1626 1565 1629 364 372 1736 407 409 466 467 468 469 508 476 488 485 470 377 484 472 473
1626 1565 1629 364 372 1736 407 410 465 466 467 468 469 448 508 476 488 485 470 377 472
1626 1565 1629 372 1736 449 443 2082 1013 476 488 485 377 2119
1626 1565 1629 372 1736 2082 1013 476 488 485 377
1626 1565 1629 372 1736 2082 476 488 485 377
1626 1565 1629 372 1736 2082 476 488 485 377 2120
1626 1565 1629 372 1736 2082 476 488 377
1626 1565 1629 372 1736 2082 476 488 377 2121
1626 1565 1629 372 1736 476 488 485 478 377
1626 1565 1629 372 1736 476 488 485 377
1626 1565 1629 372 1736 476 488 377
1626 1565 1629 372 1736 476 488 377 484
1626 1565 1629 372 1736 476 488 377 2122 2123
1626 1565 1629 1648 372 1736 1630 1573 476 488 377
1626 1565 1629 1648 778 1774 372 1736 1630 1573 476 488 377 2124
1626 1565 1629 1648 1774 372 1736 2082 1630 1573 476 488 376 377 2124 2125
1626 1565 1629 1648 1774 372 1736 1630 1573 476 488 376 377
1626 1565 1629 1648 1774 372 1736 1630 1573 476 488 377 2124 2126
1626 1565 1629 1648 1774 372 1736 1630 1573 476 488 377 2127 2128
1626 1565 1629 1648 1774 372 1630 1573 376 377 2124
1626 1565 1629 1774 372 1736 2082 476 488 485 377
1626 1565 1648 1774 364 372 1630 1573 478 2124
1626 1565 1648 1774 372 410 1573 477
1626 1565 1648 1774 372 1630 1573 478 2124
1626 1565 1648 1774 372 1573 476 488 1665
1626 806
1626 806 1548
1626 765
1626 1047 364 407 383
1626 1047 2129
1626 1047 1629 372 1736 2082 476 488 377
1626 1047 1629 2082 476 377 1566
1626 1629 364 372 1736 409 410 482 501 476 375 488 477 377 484 2130 2131 1657 2132 524
1626 1629 372 1734 377
1626 1629 372 1736 407 409 410 465 466 467 468 469 476 488 477 478 470 377 1561 472 2133
1626 1629 372 1736 407 409 410 465 466 467 468 469 476 488 477 470 377 1627 1561 472 2133
1626 1629 372 1736 407 410 465 466 467 468 469 476 488 477 470 377 472 473
1626 1629 372 1736 409 410 465 466 467 468 469 448 488 477 470 377 1656 484 473 2130 2131 1657 2134 2132 524
1626 1629 372 1736 409 465 466 467 468 469 476 488 477 470 377 1561 472 473
1626 1629 372 1736 409 465 466 467 468 469 476 488 477 470 377 1561 472 2133
1626 1629 372 1736 409 465 466 467 468 469 476 488 477 470 377 472 473
1626 1629 372 1736 465 466 467 468 469 476 488 477 470 377 472
1626 1629 372 1736 2082 476 377 2135
1626 1629 372 1736 476 488 477 377
1626 1629 372 1603 1553 374 501 375 1016 524 2136
1626 1629 372 1603 1553 374 501 375 484 524 502 2136
1626 1629 372 2137 2109 382 2082 476 485 1380 2138 2121 2139 2140 2141 2142 2143 2144 2145 2146 2119
1626 1629 1736 448 501 476 488 377 2147 1656 1561 2134 524 2148
1626 1629 1736 501 476 488 377 2147 1656 1561 2134 524 2148
1626 1629 448 501 476 377 2147 1656 1561 2134 524 2148
1626 1629 448 501 377 2147 1656 1561 2134 524 2148
1626 1629 377 2149
1626 1648 1774 372 373 1573 375 379
1626 1648 1774 372 1573 476 477 478
1626 1648 1774 372 477 524
1626 1774 372 407 410 1573 477 2150
1626 1774 372 410 1573 477
120 40 122 123 127 233 79 128 129 132 134
1809 29 760
1809 1220 1313 2151
1809 2152
1809 2153
1809 2153 2154 2155 2156
1809 2157
1809 2157 2154
1809 2157 2154 2155 2156 936
1809 2157 2154 2155 2156 936 2158
1809 2157 2154 2155 936
1809 2159
1809 2154 2155 2160
1809 2154 2161
1809 2155 1267
1809 2155 2162
1809 2156
1809 2163
1809 2164
1809 337
1809 936
1809 177
1809 38 39 1798 2165 48
1809 38 39 4 2166 1393 1798 1368 2167 2168 48 65 49 102 2169 97
1809 38 39 2170 6 58 230 1393 1798 1369 346 1797 192 203 2171 213 207 221 12 222 205 215
1809 1507
1809 2172
1809 2173
1809 2174
1809 2175 824 1369 2176 47 64 2177 2178
1809 2179
1809 2180
1809 2181
1809 2182
1809 2183
1809 2184
1809 2185
1809 2186
1809 2187
1809 2188
1809 2189
1809 2190
1809 2191
1809 2192
1809 138 26 7 30 630 32 94 34 85 35 14 36 18 115 878
1809 2193
1809 2194
1809 2195
1809 2196
1809 4
1809 4 346 1457
1809 5
1809 2197 38 39 58 730 2166 1393 1798 48 49 2198
1809 2197 38 39 58 730 1393 1798 48 49 2198
1809 2197 38 39 730 2166 1798 48 49 1802 2198
1809 2197 38 39 42 57 48 49 1370 50 60 54 55 2199
1809 2197 38 39 42 57 49 1370 50 60 54 55 2199
1809 2200 38 39 2166 1393 1798 48 49
1809 43
2201 133 2202 2203 2204 2205 2206 2207 2208 2209 2210 2211 2212 2213 2214 2215 2216 2217 2218 2219 2220
2201 2221
2201 2073 2222 2223 2224 2225 2226 2227 2228 2229
2230 309 2231
1494 2232
1494 1551 1583 1696
1494 1662
1494 1380
1494 1380 2233
1494 1380 2233 2234 2235 2236 2237 2238 2239 2240 2241 2242
1494 1665 1270 1700
1494 1665 1695
1494 1695
1494 1635
1494 1565 79
1494 1565 806 1648 778 372 1573 488 427 1017 1746
1494 1565 1047 79 1630 1665 1695 2102
1494 1565 1047 79 1665 377 1566
1494 1565 1047 79 1665 1695
1494 1565 1047 1629 79 1630 476 1665 377 1566
1494 1565 1047 1629 79 1630 476 377 423 1566
1494 1565 1047 1629 79 476 1665 377 1612 1566
1494 1565 1047 1629 79 377 1566
1494 806
1494 806 1548
1494 806 765 778 405 384 1015 1665 1584 1583 548 1017 1030 1739
1494 806 778
1494 806 778 1012 1665 548 1739 2243
1494 806 778 513 1380 1665
1494 806 778 1015 1665 1017 1739 2243
1494 806 778 1380
1494 765 778
1494 2233
1494 1047 2244
1494 212 1585
1494 1711
1494 778
1494 778 1734 1012 34 597 374 1380 1665 1699 1632 2245 1633 2121 1745 2246 1703 2247 2248 1639 2249 2250 2251
1494 778 34 1380
1494 778 1380 2237 2252 2253 2254 2241 2255 2256 2257 2258 2259 2260 2261 2262 2263 2264
1494 778 1380 2233
1494 778 1380 2233 2265 2266 2267 2235 2236 2268 2237 2252 2253 2254 2238 2239 2240
1494 778 1380 2233 2267 2235 2236 2237 2252 2253 2254 2238 2239 2240 2241 2269
1494 2270 6 1724 11 207 1184 742 1447 206 2271 1276 834
2272 189 190
2272 189 326 292 1777 2273
1723 2274
1723 2275 2276 2277
1723 2278
1723 1565 1548 1012 1013
1723 1565 806 1548 1012 1013
1723 806
1723 806 1548
1723 806 1724 2279 1552 1013 1014 1554 1561 1772 2280 1018 2281 2282 397 2283 2284 2285 2286 2287 2288 2289
1723 806 1724 1558 1559 1018 2281 2286 2290 2291
1723 806 1724 1559 2286
1723 806 1724 2281
1723 806 488 1380
1723 806 1648 1013 1573 488 1380 1016 1017
1723 2292
1723 778 1734 1559 2293
2294 2295 2296
2294 2297
2294 2297 2298 2299 1361 2300 2301 2302
2294 2297 2300
2294 2297 2303 2304
2294 1180
2294 1180 2298 2296 2305
2294 1180 2298 2296 2305 2306
2294 1180 2300
2294 1355
2294 1355 60 1359 1180 33 2298 1895 612 1364 1366 2129 2307 2308 2309
2294 1355 1358 1359 2310 2311 2298 2301 1364 2312 2313
2294 2314 2300 2315 1362
2294 2314 1362
2294 2298
2294 2298 2296
2294 2298 2316
2294 2298 2300 2301
2294 2298 2317
2294 2298 2318
2294 2168 2319 2303
2294 2168 2315
2294 65 50 2320 2301 2321
2294 540
2294 50
2294 50 1357 2300
2294 50 1359 1180 2316
2294 50 2296 2316
2294 50 2316 1445 2300
2294 50 2316 2300 2322
2294 50 2300
2294 50 2300 2315 2301 2323
2294 50 1208
2294 50 2322
2294 50 2322 2324
2294 50 2322 2325
2294 50 2326
2294 50 2320 88 2300 2301 210
2294 50 2311
2294 2327
2294 2327 2295 1180 2296 2306
2294 2327 1180 2328 2303
2294 2327 2298 2296 2316
2294 2327 2298 2296 2316 2305
2294 2327 2296 2316
2294 2327 2329
2294 2327 2330 2298 2296 2316 2305 2306
2294 1357
2294 1358 1359 2310 2298 2305 1364 1366 2312 2313
2294 2331
2294 2331 2295 2298 2296 2305 2306
2294 2331 2297 1180 2300 2301
2294 2331 2297 2300 2301
2294 2331 2297 2319
2294 2331 2298 2296
2294 2331 2298 2296 2305
2294 2331 2329 2305
2294 1359 2332 1363 2333
2294 2086
2294 1361 2301
2294 2334 2335
2294 2296
2294 2296 2316
2294 2316
2294 2316 2300
2294 2316 2300 2301
2294 2316 2300 2301 2336
2294 2316 2301
2294 2316 2336
2294 2300
2294 2300 2301
2294 2300 2336
2294 2300 210
2294 2300 2337
2294 2300 2338
2294 2329
2294 2329 2305
2294 2306
2294 2339
2294 2340
2294 2341
2294 2342
2294 2319
2294 2319 2328
2294 2319 2303
2294 2315
2294 2301
2294 2323
2294 2343
2294 2344 2345
2294 2346
2294 2346 2347
2294 2328
2294 2303
2294 2348
2294 2322
2294 2322 2325
2294 2349
2294 2350
2294 2351
2294 2352
2294 2353
2294 2304
2294 2354
2294 2355
2294 2336
2294 2336 2356
2294 2356 2357
2294 2358
2294 210
2294 2359
2294 2360
2294 2361
2294 2362
2294 2337
2294 2363
2294 2364
2294 2365
2294 2366
2294 2367
2294 2368
2294 2369
2294 2370
2294 2371
2294 2372
2294 2373
2294 2374
2294 2375 153 42 2376 146
2294 2377 1363
2294 2378 2326
2294 2379
2294 2330 2296
2294 2380
2294 2380 2381 2086
2294 2380 2135 2300 2338
2294 2380 2135 2315
2294 2380 50
2294 2380 50 2382 2301 2353
2294 2380 50 2315
2294 2380 50 2336 2338
2294 2380 1477
2294 2380 2383 2315
2294 2380 2384
2294 2380 2385 50 2311 1361 2300 2315 2301 2323
2294 42 1371 60 1356 1359 595 142 1895 1363 1364 2129
2294 2311
2294 2311 2298 2300 2323
2294 2311 2300 2301
2294 2311 2300 2386
2294 2385
2294 2385 2295
2294 2385 50 2315
2294 2385 2331 2295
39 169 171
39 46 2166 48 49 62
39 2387 782
39 57
39 2388
39 2388 2389
39 225
39 225 227 869
39 857 2390
39 229
39 2389 2391 2390
39 2392
39 2390
39 2393
39 2394
39 1001 169 2387 558 87 2395 2396 1445 2397 1448 1449 583 2398 2399 2400
39 28 29 30 31 857 868
39 28 29 30 2401 630 857 868 2402 2403 870
39 2404 2391 1162 857 2390 2405
39 4
39 42 43 46 58 47 48 131 49 2406 1370 1371 50 66 719 681 2198 222 62 782 142 2407 1567 2408
2409 121
2409 2410 2411 2412 1946 2413 2414 2415 2066 2346 2416
2409 2410 2411 2412 2417 2066
138 309 1058
138 1775 4 5 1789 189 334 336 1393 9 1785 327 551 961 328 348 105 192 12 329 330 331 361 1793
138 1775 4 5 1789 334 1393 9 327 329 330
138 1775 1789 1776 189 334 309 336 349 327 961 328 329 330 343 344 333 2418
138 1775 1789 1776 189 334 309 336 327 961 328 329 330 343 344 333 2418
138 1775 1789 1776 189 334 9 349 327 961 329 330 341
138 1775 1789 189 190 334 309 336 191 327 961 328 335 329 330 344 341 2419
138 1775 1789 189 334 336 9 349 1072 343
138 1775 1789 189 334 336 9 327 961 329 330 343 363
138 1775 1789 189 334 9 327 105 329 330 343
138 1775 1789 1794 1776 189 334 336 9 327 961 329 330 343 344 266
138 1775 1789 1794 1776 189 334 336 9 327 2420 961 329 330 343 344 266
138 1775 1789 1794 1776 189 334 9 327 329 330 343
138 1775 1794 189 190 946 225 227 230 9 191 991 961 328 338 1072 193 340 335 555 1066 2421 980
138 26 27 7 29 30 9 630 32 12 664 94 34 35 95 36 141 862 115 638 100 639 116 1858
138 26 27 29 30 9 630 32 34 85 36 141 638 100
138 26 27 29 30 9 139 32 34 85 35 871 1566 141 115 638 100
138 26 27 29 30 9 139 140 630 32 34 35 36 1870 141 115 112 638 878 644 100 1867 2422 2423 2424
138 26 27 29 30 9 139 140 556 630 32 34 85 35 36 141 115 112 638 878 100
138 26 27 29 30 9 140 630 32 34 35 141 115 112 638 878 100
138 26 27 28 29 30 9 32 34 35 95 36 141 111 115 112 1857 2425 878
138 26 27 28 29 30 9 139 140 556 961 32 34 85 35 95 36 112 261 1930 1087 2426 2427
138 26 27 28 30 9 139 573 140 35 871 36 2428 1861 115 112 878
138 26 28 786 85 35 36 2429
138 1074
138 40 1789 334 329
138 27 28 29 30 9 32 34 95 36 141 111 1857 2425 878
138 28 9 85 599
138 1789 233
138 1789 334 786 343
138 1789 334 9 1829 2045 335 70 2430 2431
138 1789 334 9 349 961 1072 193 340 330 1793 2432
138 1789 9 349
138 1789 349 193 340
138 1789 191 193 340 2433 2421 2434
138 2200 38 1789 334 1941 1393 1798 9 1232
121 1373 2435
121 2436 2437 2438 2439 352 2440 2441 2442
121 2443
121 2444
121 2445 1367
121 2445 2446
121 1671
121 50 2308
121 2315
121 2317
121 2317 2446 2447 2448
121 2346
121 2449
121 2449 2450
121 2451
121 2452
121 2453
121 2454
121 2455
121 2456
121 2457
121 2458
121 2459
121 2460
121 2461 1373
121 2461 2445
121 2462
121 2463
121 2464
121 2464 2465
121 2464 2466 2467 2468 2469 2470 2471 2472 2473 2474
121 2475
121 2476
121 2477
121 2478
121 2479
121 2480
121 2465
121 2481
121 2482
121 2483
121 2437 2484 2485 2486 2487 2488 2489 2490 2491
121 2492
121 2471
121 2377 2308 2449 2450
121 2493
121 2494
121 2495
121 2496
121 2497
121 2498
121 2499
121 942
121 2500
121 2011 2317 211 1201
121 2073 2461 1373 2445 2317 2501 211 186 2502
121 2503
121 2504 2320 2323 2505
121 2411
121 2506
40 1798
40 9
40 349 1897
40 4
40 4 5 42 82 1371 1800 50 719 1801 596 142
40 5
40 5 42 2507 68 2166 1798 2508 2162 48 1799 9 1801 54 61 2509
3 6 182 15 200
3 6 182 15 1224 1219 2510
3 182
3 182 8 1181 739 734 185 1182 1183 1184 741 1302 1185 1186 1187 1188 571 834 835 1189 1190 586 2511 2512 1191
3 182 11 186
3 182 15 186 19 2513
3 182 15 186 2513
3 182 15 2513
3 182 797
3 182 1224
3 182 1354
3 15 202
3 1198 2514 63 1946 580 2515 2516 667
3 211
3 807 182 2517
3 101
3 101 143 719 2518 53 739 801 93 773 1761 2519 2520 2521
3 28
3 28 7 29 258 15 667 111 259 669 2522 2523
3 28 7 29 258 15 111 259 2524 2522 2525 2523
3 28 7 15 667
3 28 29 30 575 31 32 94
3 28 29 182 575 1825 606 644 633 652 639 199
3 28 29 182 606 644 633 2526 1346 652 639 2527
3 28 4 5 6 29 30 182 8 797 575 32 94 14 15 2059 606 639
3 28 4 5 766 7 707 8 16
3 28 5 29 68 9 559 102 258 667 202 259
3 28 43 6 7 8 49 798 31 34 141 2030 791 2528
3 188 2529
3 4
3 4 182
3 4 8 139 719 768 802 2530 95 678 2531
3 4 5 6 182 8 1220 31 15
3 4 5 30 8 9 786 12 95 2532
3 4 5 30 9 786 14 95
3 4 5 182 8 1220 825 575 784
3 606
3 43 6
27 29
27 29 30 32 34 35 141 115 112 638 100 599 1909 1914
27 30
27 30 34 644 639
27 30 9 95
27 31
27 85
27 9 773 31 95
27 28
27 28 29 30 109 93 31 15
27 28 29 30 31 32 34 111
27 28 29 94 85 639
27 28 29 85 35 36 96 141 685 115 112 1857 1880 1867
27 28 29 9 139 2533 961 35 2534 783 1691 2535 2030 1834
27 28 30
27 28 630
27 28 4 5 43 29 30 9 31
27 28 43 29 30 48 1796 31 32 33 34 644
27 28 43 29 30 48 853 31 32 33 34
27 878
27 100 1729 1873 260 116 701 665 666 261 761 2536 698
27 1729
27 1909
27 43 2034 2035 48 2036 31 2037 32 2537 2538 879 1733
1565 1548
1565 79
1565 806
1565 806 1548
1565 806 1761 2539 1768
1565 806 1013
1565 806 765 1047 778 1856 740 1025 741 1573 1380 1675 1747 141
1565 765 1163 1030
1565 765 1047 1380 2146
1565 1047 476
1565 1047 1380
1565 1047 1675
1565 1047 1629 79 476 377 1566
1565 1047 1629 79 485 477 2108
1565 1566
1565 101 28 30 372 1728 1567 1256 1825 625 2540 2541
1565 1629 364 1736 1734 2082 476 1380 377
1565 1629 1013 377
1565 1648 372
1565 1648 2082 501 1630 488 1017 380
1565 1648 1774 372 1573 488 1665 1714
1565 778
806 738
806 738 816
806 2542
806 739 734
806 770 1548 1761 749
806 2543 1012 1615 2544 2290 2545 2546
806 1743
806 1743 2547
806 1480 1761 11 1768 2548
806 1480 1761 1662 1768
806 1548 1724 2059 1014 1665 1702 2549 2550
806 1724
806 1724 1556 2551 2552 2281 2553 2554
806 1724 1556 2552 2281 2553 2554
806 1724 678 2555 2059 2556 816 2557 2558 2559
806 1724 1744 2281
806 1724 1014 1772
806 1724 2560
806 1724 1559 2561
806 1724 2281 2289
806 1724 2281 2289 1641 1703 2562 2563
806 1724 2281 2289 1641 1703 2562 2247
806 2564 2565 1886 2566 2567 2568
806 2569 2570
806 1556 1164 2551 2571 2281 2572 2554
806 1012
806 1738 2573 2574 1713
806 2575 1768 2576 1739 2577
806 34 183 591 74 1270 2578
806 939
806 70 591
806 70 2553
806 2039
806 71
806 591
806 591 74
806 2579
806 816
806 2580
806 2279
806 1025 1380 1675
806 1551
806 1184
806 1552
806 488
806 1014
806 1554
806 1584 1018
806 1561
806 2581
806 391
806 1942
806 1728
806 2582 2583
806 2274
806 2450
806 2461 575 2450 2584
806 2585
806 1018
806 2586
806 2281
806 750
806 2587
806 2587 2588
806 2588
806 2589
806 2590
806 2060 2591 2592
806 1768 2576 2593
806 2566
806 2291
806 690
806 2594 2595 2596 2597 2598
806 2599
806 2600
806 2601
806 2602
806 2603
806 2604
806 2605 2606
806 2607
806 2606
806 2608
806 2609
806 2610
806 2611
806 2612
806 1708
806 765
806 765 738 2059 2613
806 765 770 1548 1761 749
806 765 1743 2281
806 765 2614 70 74 2430 1709 2615 2616 2617 2618 2619
806 765 2564 1697 2059
806 765 1709 2613
806 765 2613
806 765 1047 778 1739 2233
806 765 2620
806 765 2621 2622 2576 1710 656
806 765 778
806 765 778 2571
806 2623
806 2624
806 2625
806 2626
806 2627
806 2628
806 2629
806 2630
806 2631
806 2632
806 2633
806 2634
806 2635
806 2636
806 2553
806 2613
806 2620
806 2620 2637
806 2638
806 2615
806 2639
806 2640
806 2641
806 2616
806 751
806 2642
806 2643
806 2644
806 2645
806 2646
806 2647
806 2648
806 2649
806 2650
806 2651
806 1566
806 28
806 2621
806 778
806 778 34
806 778 2571
806 2652 2653 2608 2642 2654 2655 2656 2657 2658
806 2659 2642 752
806 2660 2642
2071 6
2071 6 203 208 1232 211
2071 182 2661 214 2662 2663 2664
2071 203
2071 203 213 221 2144 210 211 19 2665 2666 1209
2071 213
2071 213 211
2071 221
2071 221 2667
2071 221 211
2071 208
2071 208 2667
2071 208 211
2071 208 211 2578
2071 208 211 186
2071 208 211 1520
2071 208 211 2668
2071 208 211 578
2071 208 211 2669
2071 208 2670
2071 208 2671
2071 214
2071 214 215 212 2672
2071 214 2578
2071 214 2668
2071 214 2668 19
2071 214 2668 19 202
2071 1232
2071 558
2071 2667
2071 2667 209
2071 2667 211
2071 2673
2071 209 211
2071 2144 210 211 2665 2666
2071 1477
2071 210
2071 211
2071 211 186
2071 211 2669
2071 2674
2071 2675
2071 186
2071 570
2071 1520
2071 19
2071 212 2676
2071 1521
2071 2670
2071 1423
2071 2666
2071 1308
2071 2677
2071 2677 2678
2071 2669
2071 2679
2071 202
2071 1209
2071 2680
2071 2681
2071 1426
2071 2682
2071 2676
2071 807 208 211 570
2071 807 2144
2071 807 2144 211
2071 807 4 2270 6 1785 208 2683 215 142 209 211 206 194 1520 19 2684 2685 2686 2687 2688 2689 2690 2691
2071 807 2270 6 192 203 207 221 208 12 2683 215 209 211 206 194 1520 19 212 1521
2071 807 2270 6 192 203 207 221 208 12 2683 209 2692 352 211 206 1520 19 212 1521 2693 2694 2695
2071 807 2270 6 192 203 207 221 208 12 2683 209 211 206 1520 19 212 1521 2693 2695
2071 807 2270 6 192 203 207 221 208 12 209 2486 211 206 1520 19 212 1521 2696 2697 2698 2699
2071 807 2170 1423 2700
2071 807 2076 209 202
2071 4
2071 4 211
2071 2076 203
2375 568
2701 1195 2702
2701 2703 2704 2705 2706 2707 2708 2709 1951 2710 358 2711 2712 2713 2714
2701 2703 2715 2706 339 2716 2717 2718 2710 2719 2720 2721 2722 2723 2724 2725 2726 2727 2728
2701 2729 2716 2717 2718 2710 2719 2720 2702
2701 2716
2701 2716 2717 2730 2721 2723 2731 2732 2733 2734 2735 2736 2737 2738 2739 2740 2741 2742 2743 2744 2745 2746
2701 2716 2718 2710 2719 2702 2747 2748 2749
2701 2716 2710 2702
2701 2716 2710 2702 2721 2722 2723 2750
2701 2716 2710 2721 2722 2723 2750 2724
2701 1947 1950 2299 1951 2751 2752 2753 2730 2754
2701 2755
2701 2715 2729 2716 2717 2718 2710 2719 2720 2702 2721 2722 2723 2750 2724 2756 2757 2758
2701 2715 2729 2716 2717 2718 2710 2719 2720 2702 2721 2722 2723 2750 2724 2756 2757 2758 2759 2760 2761 2762 2763 2764
2701 2715 2729 2716 2717 2718 2710 2719 2720 2702 2721 2722 2723 2750 2724 2756 2757 2759 2760 2761 2762 2763 2764 2765 2766
2701 2715 2729 2716 2717 2718 2710 2719 2720 2702 2721 2722 2723 2750 2724 2765
2701 2767
2701 2768
2701 2769
2701 2770
2701 2771
2701 2772
2773 2071 807 2170 256 1477 211 206 2271 2578 2774 578 212 1521 2700 187 2775 2776 2777 2778 2779
2773 2071 807 2170 256 1477 211 206 2578 578 212 1521 2700 187 2775
2773 211 206
2773 2073 2170 2076 6 731 2683 1232 1233 563
2773 807
2773 807 256 182
2773 807 256 182 211 578 2700 563 20
2773 807 256 182 211 578 2700 563 20 579
2773 807 256 182 211 578 2700 563 20 2780 2032 2781 1319 1321 1317 2782
2773 807 256 182 211 578 2700 563 1319 1317
2773 807 256 182 211 578 2700 20 1092
2773 807 256 182 211 578 563 1319 1317
2773 807 256 182 578 20 1092
2773 807 256 182 20 1092
2773 807 256 182 20 2780 1319 1321 1317 1092
2773 807 256 2700 20 1092
2773 807 20 1092
2773 807 2170 256 182 211 578 2700 563 20
2773 807 2170 256 182 211 578 2700 563 2780 1317
2773 20
2377 2783
2377 2449
2377 2073 1416 131
122 4
765 768 737 2281 2784
765 622
765 1743
765 788
765 143
765 629
765 679
765 592
765 1025
765 2785
765 655
765 1606
765 1661
765 1675
765 2786
765 2787
765 1583
765 2622
765 2571
765 2281
765 690
765 1708
765 1709
765 2613
765 2615
765 2788
765 2618
765 2789
765 2790
765 2791
765 2792
765 2793
765 2794
765 2795
765 2796
765 2797
765 2797 2798
765 2797 2799 2800
765 2801 2802
765 1048
765 2803
765 2804
765 2805
765 2806
765 2807
765 2808
765 753
765 2809 2810
765 2811
765 2812
765 2813
765 2814
765 2815
765 2799 2800
765 2816
765 2817
765 1704
765 101
765 101 51 2518 2027 2052 184 785 1184 2593 1710 1747 2818 2819 2820 2821 2822 2823 1740 2824 2825
765 28
765 28 29 30 2826 1869 592 170 171 1928 2827 627 1710 1320 111 790 115 2828 2829 2830 633 2831 2057 2832 2833
765 28 29 629 34 644
765 28 29 2834 575 94 34 592 170 2835 1928 1710 606 2828 2836
765 28 592 170 1584
765 28 2027
765 4 2837
765 4 5 770 2837
765 4 767 734 772 93 2838
765 5
765 778 1380
765 778 1380 2233
765 778 2571
765 767
765 2839
1047 1548
1047 364 375
1047 79
1047 1012 1013 1380 2121 2084
1047 372
1047 372 1025 1573 1380 1026
1047 1025
1047 1025 1163 1032 475 548 1048 2840 1049 1035 1036 1050 1051 1052 1053
1047 1025 1380
1047 1025 1380 1026 1027 2841
1047 1025 1380 1026 2842
1047 1025 1380 1027
1047 442
1047 373 374 1013 377 380 1044 2843
1047 373 513 375 1380 2084 1746 380 1026 2844
1047 374 1013 375
1047 374 375
1047 374 375 1380 2084
1047 1013 2079
1047 1013 2843
1047 1630
1047 476
1047 375
1047 375 1380
1047 375 2245
1047 375 380
1047 375 380 1044
1047 375 380 1026
1047 375 1026
1047 1380
1047 1380 1675
1047 1380 2121
1047 1380 2079
1047 1380 1746 1026
1047 1380 1566
1047 1665
1047 1016
1047 377
1047 377 690
1047 1561
1047 1671
1047 1675
1047 1655
1047 386 2845 474 2846 2847
1047 1032 526 514 395 2848
1047 2849 2845 474
1047 514
1047 524
1047 1559
1047 548
1047 1636
1047 1746 1026 2850
1047 2113
1047 2851
1047 2110 2109 1380 2121
1047 2110 2111 2852 2112 2109 1012 1015 1380 1636 2114
1047 2853
1047 2854
1047 2855
1047 2856
1047 2857
1047 2858
1047 2859
1047 2860
1047 2861
1047 2862
1047 2863
1047 2846
1047 2864
1047 2865
1047 1044
1047 2866
1047 2867
1047 1026
1047 1026 2842
1047 2868
1047 2869
1047 2870
1047 2871
1047 2872
1047 2873
1047 1027
1047 2874
1047 2875
1047 2876
1047 2877
1047 2878
1047 2879
1047 2880
1047 2881
1047 1046
1047 2111 2109 1012 1630 1015 1380 1557 1675 1636 2115 2116 2117 1739
1047 2111 2109 1012 1380 1557 1589 1636
1047 2111 2109 1012 1380 1636
1047 2111 2882 2109 1012 1630 1380 1557 1164 1624 2883 1636 1727 2571 2884 2085 2115 2116 2117
1047 2111 2882 2109 1012 1380 1675 2885 2886 2887 525 2245 2888 2889 1636 2085 516 2890
1047 1629 79 476 377 1566
1047 1629 476 377 2130 2891 1657 2132 524 2892 1566 2108
1047 1629 476 377 1566
1047 1629 2866
1047 1648 1573 1745
1047 778 1380 1739
1047 1774 2846
2073 256 203 207 578
2073 786
2073 786 257 20
2073 45
2073 1373
2073 1373 2317 2501 2893 2894
2073 1373 2501
2073 2895
2073 1421
2073 82
2073 82 2896
2073 130
2073 2897
2073 2897 2898
2073 1416
2073 203 207 578
2073 203 578
2073 11
2073 12 1232 563 2899
2073 565
2073 565 1422 200
2073 565 2445
2073 565 200
2073 1422
2073 1422 15
2073 1422 1183
2073 1422 211 198 2513
2073 1422 200
2073 1422 2223
2073 1422 2513
2073 214
2073 214 2900
2073 871
2073 183
2073 15
2073 15 2501
2073 15 2501 186
2073 15 2501 186 1218 2893 2894
2073 15 2901 1285
2073 184
2073 184 2902
2073 257 578 187
2073 257 578 1202
2073 2573
2073 2903
2073 2904 2308 2449
2073 1398
2073 2905 2906
2073 2515
2073 2907
2073 2908 2909 2910
2073 1183
2073 131
2073 131 15
2073 131 2911
2073 1819
2073 1371
2073 2912
2073 2213
2073 2213 2913 2914
2073 2412 2905 1367 2902
2073 2300
2073 2300 965
2073 2317
2073 2317 2501
2073 2317 2501 2446
2073 2308
2073 2308 2449 2450
2073 2449
2073 2449 2450
2073 2449 2450 2915
2073 2449 2450 2916
2073 2452
2073 2917 2918 2919 2920
2073 1367
2073 1367 2921
2073 1367 2902
2073 2501
2073 2501 211 186 1520 1218 2922 2923 2894 2924 1186
2073 2446
2073 200
2073 2011 2317 2501 211 1520 2925 1218 2502 2926
2073 19 1137
2073 1423
2073 198 1137
2073 358
2073 807 2076 1422 211 198 2513
2073 2927
2073 2927 2928
2073 2929
2073 1376
2073 2223
2073 2223 2930
2073 2074
2073 2931
2073 2932
2073 2933
2073 2934
2073 1137
2073 2935
2073 2896
2073 2936
2073 2937
2073 2898
2073 1211
2073 2938
2073 2939
2073 2513
2073 2940
2073 2906 2941
2073 2942
2073 2918
2073 2069
2073 1316
2073 2902
2073 2943
2073 2944
2073 2945
2073 2946
2073 2909
2073 2919
2073 2900
2073 2900 2224
2073 2947
2073 2948
2073 2949
2073 1458
2073 2911
2073 965
2073 2950
2073 2951
2073 2952
2073 2953
2073 2954
2073 2955
2073 2956
2073 1192 571 1825
2073 2957
2073 123 2958 2945
2073 2959
2073 1427
2073 1273
2073 2960
2073 2961
2073 2962
2073 2963
2073 2053
2073 2964
2073 2965
2073 1825
2073 2966
2073 2967
2073 41 801 1398 2968 2213 2901 2969 2970 2906 2913
2073 41 44 719 2971 1400 2213 2906 2918 2972
2073 41 1398 2213 2969 2970 2906 2913
2073 41 719 1398 2971 2213 2906 2918
2073 2973 45 82 2896
2073 2270 1211 2974 2921 2939
2073 2270 2975
2073 2076
2073 2076 1421
2073 2076 1416
2073 2076 1416 2452
2073 2076 203 15
2073 2076 1422
2073 2076 1422 211
2073 2076 1422 211 2513
2073 2076 2501
2073 2076 1137
807 6 11 208 1422 1425 2667 1234 209 2384 211 206 195 2578 570 1137 2513 1458 2976 2977
807 6 11 185 210 206 212
807 256
807 256 182
807 256 182 578
807 256 182 19
807 256 559 14 1183 1448 19 198 2978 2979 2980
807 2981
807 1326
807 182
807 182 2517 2982
807 182 14 565 1223 1224 1227 1230 1229 2983
807 182 14 565 1223 1224 1227 1230 1228 1229 2984
807 182 1375 570 1187 571 2985
807 182 570 1187 571 2985
807 182 20
807 182 1227
807 1222
807 1196
807 808
807 1241 2986
807 2144
807 211 19
807 206
807 206 2987
807 206 570 1276 2988
807 206 19 2988
807 206 212
807 206 2665 1518
807 578
807 588
807 198
807 20
807 1306
807 2989
807 4 182 797 14 565 566 1200 20 1264 2990 1225
807 1227
807 1205
807 2270 6 192 203 207 221 208 12 209 2692 352 211 206 1520 19 212 1521 2693 2694 2695
807 2076 6 2991 2683 185 209 206 2665 2992
807 2993
101 737
101 2994
101 2995 1203 2039 808 631 591 1697 2996 2997 2998 1406 2999 3000 3001 810 144
101 772
101 780 3002
101 773
101 773 3003 3004
101 798
101 788
101 1690
101 1690 3005
101 1690 2837 144 145 3006 1390 3007 3008
101 1690 2837 144 3006 1390 3009
101 1690 1384
101 1690 808 810 3007 3010
101 1690 144 3011
101 1690 144 3011 3012 1390 1386 1388
101 1690 144 3011 3006
101 1690 144 3011 1390 1386
101 1690 3011
101 1690 812
101 44 1390 3013
101 677
101 1415
101 1415 3009
101 1913 2837 144 627 3014 863 3015 3016 3017
101 3018 3019 3020
101 143
101 3021
101 3021 810 144 3022 3023
101 3021 144 3024
101 3021 3022
101 707
101 1373
101 2391
101 2391 1384 3025 3026 144 3027 2405 3028 3015 3006 3007 3008 3029 812 3030 1003 3031 3032 3033 3034 1004
101 2391 144
101 1810
101 1162
101 2837
101 2837 3015
101 3035 3036 3037 3038 3039
101 1180
101 182 591 1404 979 17 3040 186
101 182 3011 111 1390 1238
101 372
101 372 3025 144 3011 3027 3041 3012 3006 3008 3042 1002 1003
101 1382 1690 810 144 3011 1390 1386 1387 1388 160
101 1382 1384 3011 1385 1390 1386 1387 1388 1391
101 1384 3017
101 8
101 2157
101 2157 3043 3005 1162 3025 3012 3029 3042 1003 3044 3032
101 782
101 3045 3011 1390 1386 3046
101 565
101 214 71 979 2548 2072
101 3047
101 3026
101 71
101 3048 3011 2969 1390 1386
101 808
101 808 144 3049
101 567 810 1380 3050 3051 3024
101 591
101 810
101 810 144 1390
101 810 3011 3007
101 810 3011 3007 3029 812
101 810 569
101 810 3007
101 810 3024
101 144
101 144 3011
101 144 3011 3027 3006 3052
101 144 3011 3004 3053
101 144 3054 3004
101 144 145
101 144 145 1237
101 144 145 3017
101 144 3027 3052 3004
101 144 3055 3052
101 144 3006 3052 3004
101 144 3006 3004
101 144 3022
101 144 3056
101 144 3057
101 144 3004
101 144 3004 3053 3058
101 3059
101 1404
101 667
101 3060
101 3060 144
101 3060 3061 3062 1690 2391 2837 810 144 3011 145 3027 3006 1390 3007 812 1386 1387 1388 3030 160 3010 3063 3064
101 3011
101 3011 1385 1390 1386 1387 1388 160
101 3011 1385 1390 1386 1387 3065 3046
101 3011 3066
101 3011 3012
101 3011 3012 1390 1386
101 3011 3012 1386
101 3011 3006
101 3011 1390 1386
101 3011 1390 1386 1387 3067
101 3011 1390 1386 160
101 3011 1390 1386 160 3067 3068
101 3011 1390 1386 3069 795
101 3011 1390 1386 3065
101 3011 1390 1386 3067
101 3011 1390 1386 795
101 3011 1390 1386 3070
101 3011 1390 1386 3071
101 3011 1386
101 3011 1387
101 3011 3009
101 3011 3072
101 3011 3073
101 3011 3074
101 3075 3076
101 3036
101 3003
101 3077
101 2519 1533
101 784 3078 3079 3080 3038 3081 3082
101 3083 3004 3084 3085 3086
101 716
101 3087
101 145
101 3027
101 262
101 1269 3004
101 1380
101 131
101 131 1390
101 996 1001 3088 810 144 979 965 3006
101 66 2661 3062 144 3027 3089 3052 3004 3090 3091 3092 3093 3094 3095 3096 3097
101 2405
101 2455
101 1385 1386 1387 3042 3098
101 584
101 53 14 567 784 3099
101 1739
101 3100
101 2817
101 3101
101 2989 3011 326 3102 3103 3104 3105 3106 3107 3073
101 4 5 3108
101 3109
101 3055
101 3055 1387
101 5
101 5 1162
101 3110
101 111
101 111 697 3111 3112
101 766
101 826
101 3041
101 3014
101 3113
101 3066
101 863
101 3015
101 3017
101 3114
101 3019
101 3019 3115
101 3012
101 3006
101 3006 3008
101 1390
101 1390 3008 3116
101 1390 1386
101 1390 1386 1387 3117
101 1390 1386 1388 1391
101 1390 3009
101 1390 3004
101 3007
101 3008
101 3118
101 3029
101 1386
101 1387
101 3030
101 3044
101 3031
101 3098
101 3034
101 3009
101 809
101 3022
101 3119
101 3120
101 107
101 3121
101 3122
101 852
101 3123
101 3056
101 3124
101 3125
101 3126
101 697
101 3127
101 3128
101 3129
101 3130
101 3131
101 3132
101 3133
101 3072
101 3134
101 3135
101 3136
101 606
101 3137
101 3057
101 3138
101 3139
101 3140
101 3141
101 3142
101 2824 2825 3004 3086 3143 3053 3058 3144 3145
101 3146
101 3147
101 3148
101 3149
101 3150
101 3151
101 3013
101 3076
101 3152
101 3153
101 3154
101 3155
101 3156
101 3157
101 3004
101 3004 3093 3158
101 3159
101 2070
101 3160
101 3161
101 3162
101 3163
101 795
101 3164
101 1821
101 3165
101 3166
101 3167
101 3116
101 3002
101 3168
101 3169
101 3170
101 3171
101 3172
101 3173
101 3174
101 3175
101 3176
101 3177
101 3178
101 3179
101 792
101 3180
101 767 143 561 103 53 772 3181 781 3182 2039 3183 2535 3184 3185 3186
101 3062
101 43
101 43 3088 2405 3029 3030 3187
101 43 9 105 3088 2390 1691
101 43 9 105 3088 1691
101 3188
101 593
101 3189
101 3190
101 2507 3191 2166 178 3060 104 179 1690 105 1384 810 144 1811 145 3027 2405 3017 3007 3118 3029 812 3192
28 164 29 30 108 630 855 858 2423 3193 3194 3195 3196 3197
28 164 29 3198 2168 715 31 2037 803 32 1797 855 856 782 3194 3199
28 768 737 745 3200 1697 741 749 141 111
28 109
28 109 1856
28 109 622 801 677 1528 1530 1491 1763 3201 3134 1540 3202 3203 3204 3205 3206 3207 3208 3209 3210 3211
28 109 1913
28 109 3212
28 109 631
28 109 623
28 109 627
28 109 111
28 109 826
28 109 863
28 109 720
28 109 721
28 109 721 718
28 109 3111 625 3213 3214 3215
28 109 625 2526
28 109 628
28 109 599
28 109 634
28 109 1910
28 109 639
28 109 1570
28 109 2527
28 109 3216
28 109 3217
28 109 3218
28 109 613
28 737
28 737 745
28 737 745 1697 747 2428 111
28 737 745 1697 2428 141 111
28 737 745 1697 141 111
28 737 745 741 2428 141 111 2064 3219
28 737 745 741 141
28 737 745 800
28 737 745 3220 141 111
28 737 745 141 111
28 737 745 141 111 685 1912
28 737 745 141 111 717
28 737 745 141 111 717 1860
28 737 745 111
28 737 745 1868
28 737 627
28 737 111
28 1856
28 1856 631
28 1856 716 3221 626
28 1856 3222
28 2056
28 2056 656 111
28 2056 111
28 622
28 622 738 798 1532
28 622 677 1530 1532 3223
28 622 817
28 622 1530
28 622 3224
28 622 1532
28 622 826
28 622 624
28 622 1538 3225
28 622 3226
28 1769 769
28 3227
28 3228
28 769
28 769 738 17 656 790
28 2038
28 2038 600 1762 747 2819 111 2041 3229 754 3230 3219 3231 3232 3233 756 3234
28 2038 600 3235
28 2038 3236 3133 3237 3238 3239 754 3240 3241
28 119
28 119 772 779 781 623 1691 633 639 755 3242 3243 3244
28 119 772 781 783 623
28 119 772 781 623
28 119 772 623
28 119 667 141 1860 3245
28 2994
28 600
28 2995
28 734
28 6 7 29 30 11 12 34 16
28 6 29 31
28 6 29 31 34 96 111 644
28 6 30 797 575 31 32 33 34 15 96 89
28 772
28 772 781 623
28 93
28 93 2042
28 3246
28 3247
28 3247 3248 685
28 118
28 798
28 798 746 1532
28 798 1532
28 788
28 3249
28 7
28 7 29 258 667 111 259
28 7 29 559 102 258 667 19 202 111 3250 3251 2524
28 7 29 102 258 667 19 111 259 3250 3251 2524
28 7 30
28 7 111
28 3252 1763 685
28 3253 3254
28 79 31 625 1906
28 677
28 1541
28 1528
28 1528 1488 1538
28 1528 2428
28 1913
28 1913 2837 863
28 1913 3077
28 1913 627
28 1913 627 141 111 863 720 862 852 3255 3148 3256 1563
28 1913 815 3257 852 3081
28 143
28 3258 741 1768 3259 790 603 650 3260
28 3258 749 2578 656 3259 2047 603 604 3261 3262 3263 3264 3265 3266 3267 3268 3269 3270
28 3258 3259 790 650 3260 3271
28 29
28 29 109 3272 3273 625 633
28 29 109 3274 599 3275 635 646 3276 3277 3278 3279 3280
28 29 737 745 3220 111
28 29 1856
28 29 1856 1910 3281
28 29 1856 635
28 29 2056 575 32 94 606 608
28 29 622 677 111
28 29 600 111
28 29 772 631
28 29 772 631 111 2064
28 29 601 3282 1697 2996 656 753 141 111 3283 624 697 3284 628 705 3285 3286 1764 3287 3288 3289 3290
28 29 601 3282 1697 2996 656 753 141 111 624 697 628 705 3285 1764 3287 3288 3289
28 29 601 3282 1697 753 141 624 705 3285 1764 3287 3288
28 29 601 3282 1697 753 3284 628 3285 1764 3289 3290
28 29 601 3282 1697 753 3284 705 3285 3286 3287 3288
28 29 601 1697 2996 141 111 697 705 3285 1764 3287
28 29 601 1697 753 705 3285 1764 3288 3289 3291
28 29 167 654 854 87 3292 621 3293 3294 865 3295 3296 3297 3298 3299 3300 3301 3302 3303 3304 3305 3306 3307 3308
28 29 30
28 29 30 109 3272 3273 111 3309 697 625 599 3222 1914 640 3310 3311 1906 3312 3313 3314 3315 691
28 29 30 109 111 599
28 29 30 109 111 1570
28 29 30 737 745 36 656 141 111 717 790
28 29 30 737 745 667 627 141 111 685 717
28 29 30 737 745 141 111
28 29 30 1856 32 94 3222 1910 639 2527 613
28 29 30 1856 94
28 29 30 167 654 854 630 621 3293 865 3299
28 29 30 575
28 29 30 575 94 592 170 111 650
28 29 30 853 629 83 34
28 29 30 31
28 29 30 31 654 32 34 99
28 29 30 31 83 32
28 29 30 31 32 33 94 34
28 29 30 31 32 33 94 96 89
28 29 30 31 32 94
28 29 30 31 32 94 34 86 592 632 2835 597 606 639 607 613
28 29 30 31 94 34 96 89
28 29 30 31 34
28 29 30 654 630 858 868 36 111
28 29 30 654 599
28 29 30 630
28 29 30 630 32 111 685 112 3316 644
28 29 30 630 664 35 36 141 111 1857
28 29 30 630 111
28 29 30 630 696
28 29 30 32
28 29 30 32 94
28 29 30 32 94 34
28 29 30 32 94 34 86 607 613
28 29 30 32 94 86 597 606 639 607 613
28 29 30 32 94 86 639 607 613
28 29 30 32 94 606 639 260 607
28 29 30 32 94 639
28 29 30 32 34
28 29 30 32 34 36 655 656 658 3317 659 3318 660
28 29 30 32 34 592 606 644 633 652 260 659
28 29 30 32 34 644 639 260 659
28 29 30 32 34 644 260 659 3319
28 29 30 32 34 644 260 3319
28 29 30 32 35
28 29 30 12 35 18
28 29 30 664 94
28 29 30 664 35 36 141 111 115
28 29 30 94
28 29 30 94 34
28 29 30 94 34 627
28 29 30 94 34 639
28 29 30 94 597 111
28 29 30 94 111
28 29 30 94 111 607
28 29 30 94 606 644 633 2526 652 639
28 29 30 34
28 29 30 34 35 1861 115 112
28 29 30 34 1923 141 1861 115 112
28 29 30 34 111 1910 639
28 29 30 34 606 644 633 2526 652 639
28 29 30 35
28 29 30 35 18
28 29 30 3198 855 858 869
28 29 30 36 115
28 29 30 2167 3320 31 32 34 2030
28 29 30 760 65 166 140 108 92 3246 118 601 630 13 16 17 2557 1881 3321 3322 3323 2044 3324
28 29 30 623
28 29 30 623 863 693
28 29 30 623 606 633
28 29 30 1923 111 625
28 29 30 627 863 625
28 29 30 9 94 85 597 639 607 613
28 29 30 9 85
28 29 30 131 781 609 664 3325 141 111 685 3326
28 29 30 1904 31 34
28 29 30 1830 575 94 592 171 2835 606 639 607
28 29 30 18 141 111
28 29 30 140 167 630 869 36 1861 3322 878 1867 3327 3328 3329 3330 2422 2423 3331 116 3332
28 29 30 140 167 630 95 36 111 1861 685 3322 878 1867 3327 3328 3329 3330 2422 2423 3331 116 3332
28 29 30 140 167 630 36 111 1861 685 3322 878 1867 3327 3328 3329 3330 2422 2423 3331 116 3332
28 29 30 140 167 630 141 111 685 3333 112 3329 3330 2422 3331 3334 2424
28 29 30 1763 141 111 685
28 29 30 108 681 654 630 664 3335 111 684 99 865 3336 687 688
28 29 30 141 111
28 29 30 3273 625 115 644 3293
28 29 30 89
28 29 30 3337 1697 667 141 111 685 717 3338 720 862 625 3315 3339 1569 705 3340 3341 1860 3285 3286
28 29 30 3337 1697 667 141 111 685 717 3338 720 862 625 3339 1868 1569 705 3340 3341 1860 3285
28 29 30 3337 1697 667 141 111 685 717 3338 720 862 625 3339 1868 1569 705 3340 3341 1860 3285 3286
28 29 30 3337 1697 667 141 111 685 717 3338 720 625 1868 1569 705 3340 3341 1860
28 29 30 3337 1697 667 141 111 717 3338 720 625 1868 1569 705 3340 3341 1860
28 29 30 3337 1697 667 111 685 717 3338 720 862 625 3315 3339 1868 1569 705 3340 3341 1860 3285 3286
28 29 30 3337 667 141 111 717 3338 720 625 1868 1569 705
28 29 30 111
28 29 30 111 863
28 29 30 111 606 644 633 652 639
28 29 30 111 625 2540
28 29 30 697
28 29 30 644
28 29 30 644 633
28 29 30 691
28 29 30 698
28 29 30 881
28 29 2837 94 3342 606 1910
28 29 575
28 29 575 32 33 34
28 29 575 94
28 29 575 94 623
28 29 575 94 623 606
28 29 575 94 606
28 29 31
28 29 31 32 34
28 29 31 861 34 218
28 29 31 34
28 29 31 34 96 644 1733
28 29 31 111
28 29 654 94 858 868 36 1484
28 29 654 858 868 36
28 29 630 35 36 112 3343
28 29 32
28 29 32 33 94 34 644 2526 639
28 29 32 33 94 34 644 639 3344
28 29 32 33 94 34 2526 639
28 29 32 34 36 655 656 790 658
28 29 32 34 36 655 656 790 658 659 660 661 663
28 29 32 34 36 655 656 790 3317
28 29 32 34 592 111 606 644 633 2526 652 260 659
28 29 32 34 111 606 644 633 2526 652
28 29 32 34 111 644 633 2526 639 260 3319 3345 3346
28 29 32 34 606 644 633 652 260
28 29 32 34 644 633
28 29 32 34 644 633 260 659 3319
28 29 32 34 644 2526 260 659
28 29 32 34 644 2526 260 659 3319
28 29 32 36 655 656
28 29 32 36 655 656 790 3347
28 29 32 36 655 656 658
28 29 32 36 655 656 3348 3349
28 29 32 655 656 658 3317 3318 660
28 29 32 111
28 29 94
28 29 94 34
28 29 94 34 141 111
28 29 94 623
28 29 94 697
28 29 94 606 633 1346 1910 3350 3351 3352 3353 3354
28 29 94 606 1910
28 29 34 858
28 29 565
28 29 36
28 29 36 655 656 3348 3349
28 29 36 656 3348 3349
28 29 36 656 3355 3356
28 29 36 141
28 29 1697 141 111 697 705 3286 1764 3287
28 29 2059 1495 1499 2578 188 2529 3357 3358 3359 2819 2055 3360 3361 3362 624 3135 3363 3364 21 3288 3365 3318
28 29 2059 1495 1499 2578 188 2529 3357 3358 3359 2819 2055 3360 3361 624 3135 3363 3364 21 3288 3365
28 29 2059 1495 1499 2578 188 2529 3357 3358 2819 2055 3360 3361 624 3135 3363 3364 21 3288 3365
28 29 2059 2578 188 2529 3357 3358 3359 2819 2055 3360 3366 624 3135 3363 3364 21
28 29 760
28 29 623 625
28 29 623 633
28 29 623 1910 3367
28 29 1923
28 29 1495 2578 188 2529 3357 3358 3359 2819 2055 3360 3366 3361 624 3135 3363 3364 21 3365
28 29 9 34 35
28 29 9 139 34 35
28 29 51 108 3368 681 31 654 854 630 664 861 2537 682 2116 3335 684 625 99 3293 686 865 3369 3336 3370
28 29 1278 639
28 29 656
28 29 141 111
28 29 141 111 1868
28 29 141 697
28 29 188
28 29 3248
28 29 3273 625 115
28 29 111
28 29 697
28 29 606 644 633 645 652
28 29 606 633 645
28 29 606 608
28 29 644
28 29 644 633
28 29 644 639
28 29 644 659
28 29 621 2830
28 29 599
28 29 2526
28 29 635
28 29 875
28 29 652
28 29 3371
28 29 659 665 1288 666
28 29 3372
28 29 2832
28 29 3373
28 707
28 707 737 769 745 774 747 716 141
28 707 1856
28 707 769 738 734 1763 1704 2040
28 707 30 9
28 707 721
28 10
28 3374
28 3375
28 715
28 30
28 30 109 625
28 30 787 623 863 3376
28 30 3246
28 30 853 31
28 30 654 258 1697 632 627 863 606 112 3377 645 634 1910 636 3230 1570 2832 1731
28 30 630 862
28 30 83 3378 857 34
28 30 13
28 30 34
28 30 96
28 30 667 141 111
28 30 623 627 800 863
28 30 9 85 141 111
28 30 9 139 95 36
28 30 18
28 30 2169 108 92 118 630 2557 862
28 30 141 111
28 30 111
28 30 863
28 30 862
28 30 628 634 652
28 30 3379
28 30 883 96 89
28 736 745
28 2837
28 2837 3015
28 575
28 745
28 745 111 720 3111
28 853
28 853 31 218
28 31
28 31 111
28 182 1856 606 644 639
28 182 1856 639
28 182 639 199
28 129
28 3380
28 8
28 8 119
28 654
28 654 258 804 858 623 259 639 1570 637
28 654 99
28 629
28 630
28 630 36 96
28 630 1908
28 83
28 32
28 32 94
28 855 1569
28 1905
28 33
28 664
28 664 625
28 94
28 94 34 85
28 94 86 639
28 94 1869 592 170
28 94 627
28 94 606
28 94 628
28 94 1910
28 13 16 685
28 13 634 3381
28 936
28 258
28 258 259
28 804
28 34
28 34 644
28 34 644 260 3319
28 858
28 868
28 868 879
28 85
28 85 599
28 85 260
28 85 613
28 35
28 14 18
28 36
28 36 96
28 86
28 16
28 96
28 87
28 1869
28 2039 631 141 111 3340 1860 3382 2064 3245
28 2039 631 111 1860 3382 2064 3245
28 3200
28 774
28 774 716
28 631
28 631 2998 623 627 800 3239 3383 3384 3385 881 1922 3386
28 631 716
28 631 623
28 1697
28 1697 667 1675 685 697 705 1764
28 1697 667 141 111 685 717 697 643 650
28 1697 747
28 1697 623 628 633 650
28 1697 111
28 1697 628
28 1697 1764
28 2996
28 2998
28 667
28 667 141 111 717 3338 720 625 1868
28 667 141 111 717 1860 3387
28 667 141 111 717 3388
28 1529
28 3389
28 3003
28 3077
28 3077 1538
28 3077 3281
28 1762
28 3390
28 2059 2556 822 656 790 603 650 3318 3391 3392 3264 3393 3394 3395
28 746
28 817
28 784
28 747
28 3083 656 188 790
28 760
28 760 3246 677 16 2557 1530 1763 3396 3397 3210 3398
28 760 166 118 630 13 172 1763 685 2044 3399
28 760 1763
28 760 685
28 760 626
28 716
28 716 141 111
28 716 111
28 716 721
28 716 3400 3401
28 592
28 592 1163 170 1584
28 592 1163 170 1584 1583 751 3402
28 592 170
28 592 170 111 2064 650 1570 3403 3404
28 623
28 623 170 650
28 623 627 800 863 3405 706 3406
28 623 3089 753 3407 754 3403
28 623 111
28 623 625
28 623 790
28 623 3239
28 623 1570
28 623 1922
28 632 141 717
28 170
28 170 1710 650
28 170 141
28 170 650
28 170 650 3367
28 170 3408
28 2835
28 1928
28 2827
28 2827 3409
28 1923
28 1923 625 640
28 1923 1568
28 1923 1568 3410
28 627
28 627 863
28 627 2540
28 1501
28 741
28 749
28 749 3411 3273
28 1491 2570 3412
28 1515
28 1510
28 1512
28 9
28 66 623 753 3407 754 650
28 139
28 719
28 719 184 1316
28 166
28 1942
28 1904 625
28 3413
28 2150
28 3414
28 2117
28 1896
28 800
28 53
28 750
28 1256
28 2610
28 3254
28 1763
28 1763 141 111 685 1569 3415
28 1763 141 720
28 1508
28 656
28 656 790
28 2815 2831 2832
28 141
28 141 111
28 141 111 3416
28 141 111 717
28 141 111 717 3338 720 625 1868
28 141 111 717 720 1868
28 141 111 717 625 1868
28 141 111 717 1868
28 141 111 815
28 141 111 720
28 141 111 720 864 3256
28 141 111 1868
28 141 111 650
28 141 111 864
28 141 717 1868
28 141 3417
28 141 697
28 141 625
28 141 1868
28 2926
28 188
28 2033 43 6 7 29 3418 2034 2035 48 49 2036 853 31 2037 32 2537 34 111 879 218 260 1919 3419
28 2033 43 29 931 48 773 681 853 31 32 62 3420 2537 34 3421 2538 879 218 260 3422 3423 3419
28 4
28 4 707 111 3111
28 4 8 1278 119 3424 2039 141 111 2535 1832 3425 3426 3427 3383
28 4 5 29 9 119
28 4 5 29 9 119 3428
28 4 5 766 707 8 16 194 195
28 4 766 707 8 772 111 3111
28 4 766 707 8 111 3111
28 3259 3392
28 3273
28 89
28 5
28 5 29 68 9 559 258 202 2978
28 5 29 68 9 559 102 258 667 19 111 259 3251 2524 698 2978 3429
28 5 29 68 9 559 102 258 667 19 259 3251 2524 698 2978 3430 3429
28 5 707 798
28 5 68 9 559 102 258 259
28 3337 667 141 111 717 3338 720 625 1868 1569 705
28 111
28 111 717
28 111 717 3431
28 111 863
28 111 815
28 111 3111
28 111 625
28 111 790
28 111 875
28 111 1868
28 111 1764 3431
28 111 2064
28 111 2064 650 3432 3433
28 111 650
28 111 3431
28 111 3256
28 111 1563
28 766
28 766 1856
28 766 29 707 30 597 111 704
28 766 707
28 766 707 789
28 766 707 2028
28 766 94
28 1532
28 1166
28 3283
28 826
28 3434
28 1861
28 3435
28 3436
28 624
28 624 793
28 3014
28 685
28 717
28 3338
28 3338 626
28 1202
28 863
28 3015
28 3016
28 3098
28 815
28 3437
28 809
28 3309 625
28 720
28 720 864
28 107
28 721
28 852
28 2040
28 3124
28 697
28 697 3383 3340 3341 3438 3382 2064 3439 650 3440
28 697 3441
28 3038
28 1538
28 3111
28 3112
28 1540
28 606
28 3274
28 625
28 625 640
28 790
28 3148
28 3442
28 3443
28 3444 3174 3445 3446 2659 3447 62 3448 3449 1896 3450 3451 3452 3453 3454 3455 3456
28 3444 3445 3446 2659 3449 1896 3451 3452 3457 3453 3454 3458 3459 3455 3456
28 115
28 115 1857
28 112
28 2028
28 3460
28 3461
28 3461 3462
28 602
28 602 603
28 675
28 603
28 604
28 3463
28 3464
28 643
28 3465
28 638 1764 3431
28 3452
28 3322
28 3239
28 3377
28 644
28 644 1569
28 644 3466
28 99
28 621
28 100
28 3467
28 3468
28 3427
28 628
28 628 754
28 633
28 873
28 1568
28 645
28 259
28 599
28 2526
28 1346
28 3293
28 1909
28 3222
28 874
28 1751
28 634
28 1910
28 879
28 1914
28 3343
28 635
28 859
28 3469
28 636
28 636 652
28 652
28 646
28 639
28 640
28 1906
28 691
28 1868
28 1569
28 705
28 705 3231
28 1860
28 3285
28 767
28 767 737 738 2555 789 784 111 650
28 767 737 772 745 111
28 767 2038 600 747 2040 3470 602 675 603 604 3471 3472 3473 3474 3475
28 1764
28 1764 3431
28 2064
28 754
28 3439
28 650
28 3431
28 864
28 3476
28 3256
28 3245
28 3477
28 3221
28 3221 626
28 116
28 1570
28 3478
28 3479
28 3480
28 3379
28 1858
28 3481
28 659
28 659 665
28 659 1288 666
28 3288
28 3351
28 605
28 3482
28 3295
28 3483
28 3372
28 626
28 626 3484
28 3485
28 3486
28 727
28 727 664 99
28 727 141
28 727 3487
28 3484
28 3488
28 3489
28 3490
28 3491
28 3492
28 637
28 3493
28 3216
28 3400
28 3231
28 3494
28 3355
28 1251
28 3495
28 3496
28 3497
28 3498
28 3499
28 3500
28 3403
28 3501
28 793
28 3502
28 1765
28 2838
28 3503
28 3503 3504
28 3505
28 3506
28 3507
28 3508
28 3509
28 3232
28 3510
28 819
28 3511
28 3512
28 3513
28 1933
28 1525
28 3514
28 1936
28 3433
28 3515
28 3516
28 3517
28 3518
28 3519
28 944
28 881
28 3520
28 3521
28 3522
28 3523
28 3524
28 3525
28 3526
28 3527
28 3528
28 3529
28 3530
28 3531
28 3532
28 3533
28 3534
28 3535
28 3487
28 3536
28 3537
28 3538
28 3539
28 3540
28 3541
28 3542
28 3543
28 3544
28 3545
28 3546
28 3547
28 3548
28 3549
28 3550
28 3551
28 726
28 3552
28 3553
28 3554
28 3555
28 3556
28 3557
28 3558
28 3559
28 3560
28 3561
28 43 6 29 48 49 34 1512 2030
28 43 29 30 2034 2908 31 654 854 629 32 222 34 3293
28 43 29 30 9 32 94 85 86 597 639 607 613 3108
28 43 29 30 49 1904 31 1748 1738 629 32 1905 2042 34 858 260
28 3562 3389
28 3563
28 3563 3564 2528
28 2659
28 2659 62 3449 1896 3451
28 2027
2410 2411 1271 827 3565 2412 2346 3566 2416
150 1800 3567 2412 3568
150 3569
150 3569 3570 2412 3571
150 3569 3570 2412 3571 3572
150 3569 3570 3571 3568
150 827
150 3567
150 3567 3565 3570 2412 3573 3571 3574 3575
150 3570 2412 3571 3568
150 2412
150 2379
150 3576
150 3573
150 124 2385 44 3577 3567 3565 3570 2412 2379 3573 3578 3579 3568 3575 3580 3581 3582
150 2385 44 1800 3570 2412 3571
2033 3583
4 594
4 594 667 141
4 737
4 737 745 3200 111 1545
4 622
4 3584
4 3585
4 3586
4 769
4 3587
4 2542 1829
4 3588
4 739 734 3589 736 3590
4 739 771 772 3249
4 739 771 3589 3591 215 3592 2593
4 739 736
4 739 3590 775
4 739 1010
4 3593 734
4 3594
4 3595
4 1088
4 3596
4 1829
4 1829 2045
4 1829 3597
4 1829 335
4 1829 95
4 1829 679
4 1829 194
4 1829 3089
4 1829 3598
4 1829 1010
4 1829 2046
4 1829 3599
4 2045
4 2045 677 215 3592 1519 678 679 1457 3598 3600 626 1524 680 3601
4 3602
4 3603
4 734 3249 3604 3021 782 95 1445 3605
4 771
4 771 773 3397 3606
4 771 215
4 771 1740
4 6
4 6 82 797 1785 1371 102 1829 203 142 209 211 19
4 6 8 1393 797 48 9 1785 595 596 85 194
4 6 8 1393 9 595 85
4 6 208 215
4 6 208 215 3592
4 6 215 3592
4 6 797 1785 102 595 192 208 12 215 209 211 206 194 19
4 6 797 1785 102 595 192 208 12 215 209 211 206 194 19 3607
4 6 1785 739 802
4 772
4 772 781 215 3608 808 1224 3609 3610
4 772 781 717 1228 3382 2064 3611 3612 3613 3614 3615 3616 3617 3618 3619 1338 3620
4 772 1826
4 772 1224
4 93
4 93 2403
4 779
4 779 3621
4 773
4 773 215
4 1734
4 825
4 825 3249
4 825 3249 3622 212
4 825 1826 3623
4 825 212
4 825 1825
4 825 3623
4 1802
4 3249
4 3249 1238
4 1480
4 1480 678 2062
4 1480 3624
4 802
4 3625
4 3625 983 1076 566 215 3592 3626 74 1341 3627 3628 3629 3630 1431
4 3625 215 678 1341
4 3625 678
4 681
4 681 682
4 61
4 595
4 595 678
4 740
4 677
4 677 551 1481 3631 3632 3633
4 677 215 3592 1519 678 679 1457 3598 626 1524 680 3601 3634
4 677 215 3592 1519 678 679 1457 3598 626 1524 680 3634
4 677 3635
4 677 1481
4 677 2744
4 677 3636
4 2198
4 551
4 551 206
4 551 1010
4 256 214 215
4 786
4 786 3637 782 214 1232 1425 558 3638 95 70 1813 3639 74 1445 872 3640 3641 3642 3643 3644 3645 3646
4 786 215 362
4 143
4 1804
4 3647
4 29
4 29 594 595 740 575 596 32 94 86 597 717 606 652 639 607 613 608 3648
4 29 772 781 3200 111 717 1228 3340 3438 3382 2064 3649 3611 3612 3613 3614 3615 3616 3617 3618 3619 1338 3620
4 29 93
4 29 797 772 1236 783 1242 2274 775 1691 111 2064 3649 1245 3650 3651 3652
4 29 797 1313 772 3249 740 745 3200 1236 783 1242 2274 775 1691 3383 2064 3439 3649 1245 3650 3621 3651
4 29 797 1313 772 3249 740 745 3200 1236 783 1242 2274 775 1691 2064 3439 3649 1245 3650 3621 3651
4 29 797 1313 772 3249 740 745 3200 1236 783 1242 775 1691 2064 3439 3649 1245 3650 3621 3651 3653 3654 3655
4 29 797 1313 772 3249 740 3200 1236 783 1242 2274 775 1691 2064 3439 3649 1245 3650 3621 3651
4 29 797 1313 772 781 3200 1236 783 1242 1691 111 2064 3439 3649 1205 1245 3650 3621 3651 3612 3656
4 29 797 1313 772 781 3200 1236 783 1242 1691 111 2064 3439 3649 1205 1245 3650 3621 3651 3612 3656 3657
4 29 797 1313 772 3200 1236 783 1242 1691 111 1868 3439 3649 1205 1245 3650 3621 3651 3612 3656
4 29 3658 772 745 3200 2274 717 1228 3340 3382 3611 3613 3614 3659 3615 3660 3661 3662 3663 3664
4 1943 3665 782 1232 1445
4 1943 3665 782 1445
4 1943 3665 2308
4 1943 3665 194 1520 1479
4 3212
4 707 3252 141 792
4 1761 1457 742 1768 212 1522 3666 2062 1544 1353
4 1761 1544
4 3667
4 1132
4 3668 95 1445 3669
4 169
4 1796
4 1796 3670 3671 3672 3673 3674 3675 3676 3677 3678 3679 3680 3681 3682 3683 3684
4 715
4 30
4 1162
4 736 1457
4 736 1457 1826
4 983
4 983 215 3592
4 1194
4 927
4 154
4 154 1457
4 154 827 821 69 3059 1826 1524 3685
4 154 821 3686 3059 784 147
4 154 821 3059 1826 3687
4 154 821 69 3686 63 3059 784 147 1524 3685
4 154 821 69 3059
4 154 821 69 3059 784 147
4 154 821 69 3059 147
4 154 821 69 3059 1826
4 154 69
4 3688
4 3689
4 3689 3666
4 575 31
4 745
4 2387
4 3690 793
4 182
4 182 8 797 772 781 1242 667 1380 1219 3383 3341 2064 3439 1245 1337 1326
4 182 1220 11
4 182 1220 797
4 182 1220 797 1219 1205
4 182 1512
4 182 1278 1313
4 182 1219
4 182 2510
4 182 1228
4 3665
4 803
4 803 1010
4 3597
4 82
4 82 797 1785 142 209 210 211 3691
4 82 1785 1370 1371 719 215 142 209 210 211 206 3691
4 3692
4 3693
4 8
4 8 594 734 773
4 8 825
4 8 677
4 8 677 3635
4 8 1220 797 1267 2160 1313 3694 3695 1742 771 772 825 3249 1236 3696 1457 2322 1202 3697
4 8 1220 1267 3698 1829 2045 1742 3249 1194 3699 3696 3700 1199 1457 2322 3701 1202 3702 3703
4 8 1220 3111
4 8 1393
4 8 678 1457 194 3704
4 8 1697
4 8 797 1267 3698 1313 3694 1742 771 772 3249 1194 1519 3696 3700 1199 1457 2322 3705 3701 1202 1328 3691 3651 3706
4 8 1507 677 551 55 1481 3631 3632 3633 3707
4 8 1267 736 1457 1826
4 8 9
4 8 1785 102 677 3632
4 8 102
4 55
4 192 215
4 203
4 11 1457 3621
4 11 194
4 213 214 215
4 207 71
4 207 71 2452
4 207 3708
4 207 3709
4 207 3710
4 208
4 208 214 215
4 208 215
4 208 215 1458 3711
4 208 194
4 2042 782
4 1220
4 1220 3249 1202 1238
4 1220 3712 943
4 1220 667
4 1220 797 1313 3694 3695 3249 1251 3691
4 1220 1267 3698 1742 825 3249 1194 1199 1457 3697 3713 3703
4 1220 1457
4 1220 1313 825 1236 3078 3079 1205 3650 3714
4 1220 1313 1314 3695 1235 1236 2322 1251 3650 1207 1351 3691 3715
4 68
4 3716
4 3716 773
4 3717
4 222
4 782
4 782 95 1445
4 1784
4 984 215
4 984 3629
4 14
4 14 3185
4 214
4 214 215
4 214 215 211 578
4 214 215 1520
4 214 215 1521
4 214 215 588
4 214 3592
4 214 209 1477
4 214 3718
4 871
4 1232 215
4 204
4 2667 215
4 2667 198 3718
4 215
4 215 3592
4 215 3592 3590 3719 3720 2990 3721
4 215 3592 3722
4 215 1457
4 215 1445 1827
4 215 19
4 215 19 3723
4 215 1458
4 215 1341
4 215 1228
4 215 3724
4 215 3629
4 3198
4 3592
4 95
4 95 1445
4 95 1010
4 184
4 2573
4 939
4 939 3725
4 3726
4 3200
4 1393
4 1393 169 2566
4 1393 1797
4 1393 824 1796 1942
4 1393 824 1369 1796 1942
4 1393 1785
4 1393 1208
4 1393 3632
4 71
4 71 808 74 1814
4 1236
4 142
4 142 1375
4 1250
4 1250 1806
4 3590
4 678
4 678 1942 1546
4 678 571
4 678 1010
4 678 3073 1546
4 678 1546
4 590
4 72
4 2555 1010
4 3686
4 1242
4 2381
4 3059
4 3727
4 1404
4 667
4 667 141
4 1199
4 3728
4 1997
4 3729
4 797
4 797 3586
4 797 1829 215 71 678 679 1457 194 19
4 797 825 3249 3622 212
4 797 825 203 1236 1544
4 797 595
4 797 203 206 3691
4 797 215
4 797 1267 1313 3249 740 1236 783 1242 1691 3439 3649 1245 3621 3651 3706 3653 3654 3730
4 797 1267 1313 1236 1457 206 3650
4 797 1457
4 797 1457 206 1520 212
4 797 824
4 797 824 1785 786 1232 1445
4 797 2160 1250 1806 3274
4 797 9 595 575
4 797 1445
4 797 1445 3731
4 797 206 3691
4 797 194
4 797 1313 772 3249 740 1236 783 1242 775 1691 3383 2064 3439 3649 1245 3650 3621 3651 3706 3653 3654 3730
4 797 1313 772 3249 740 1236 783 1242 775 1691 3383 2064 3439 3649 1245 3621 3651 3706 3653 3654 3730
4 797 1313 772 740 1236 783 1242 2274 775 1691 2064 3439 3649 1245 3650 3621 3651
4 797 1313 1457 1219 1202 3650 3621 3732 1264 3733 3734
4 797 1313 2151 207 1236 3650 3735
4 797 20
4 797 1205 1337
4 797 3736
4 3737 717 1228 3611 3612 3614 3616 3617 3618 3619 1338
4 1507
4 1507 595
4 1507 677
4 1507 677 1942
4 1507 551
4 1507 1371
4 1507 1942
4 1507 3632
4 746
4 746 3738
4 1267
4 1267 825 3249 1236 1457
4 1267 736 1457 1826
4 1267 1785 3249 206 3739
4 1267 1785 206 3739 3740 3741
4 1267 1477 206
4 1267 206
4 784
4 784 3742
4 747
4 2396
4 2396 2397 3743 3744 1806 1807 3745 3746 3747
4 679
4 760
4 1457
4 1457 206 212
4 1457 212
4 1457 3748
4 824
4 824 681
4 824 681 927
4 824 1804 2295 1458
4 824 1804 3749
4 824 927
4 824 3693
4 824 1785 681
4 824 1785 786 3637 214 1232 1425 558 3638 70 71 1813 3639 74 1445 3640 3750 3641 3642 3643 3644 3645 3751
4 824 1785 786 214 1232 1425 558 3638 70 71 1813 3639 74 1445 3640 3750 3641 3642 3643 3644 3645 3751
4 824 1785 3693 1445
4 824 1819 927 209 1208 2306 210 1375 2046
4 824 1819 678
4 824 1819 678 1445 1208 194 1375
4 824 1819 678 3752
4 824 1371 1374 3753
4 824 1942
4 824 3754 802 681 1943 2530 3665 3638 215 71 1445 1208 1375 1520 2046 1807 3751
4 1369
4 1369 1785
4 47 2042 782 95 1445
4 47 1001 927 2042 782 678 1375
4 3755
4 3755 1829
4 742 2062
4 2010
4 346
4 2165
4 2165 214 678 3598
4 48 347
4 9
4 9 1785
4 9 1785 773 192 12 1321 796 1879
4 9 1785 551
4 9 1785 551 1010
4 9 1785 1445
4 9 102 551
4 65 679 1826
4 1785
4 1785 3249 206 3739
4 1785 3249 3739
4 1785 677
4 1785 551
4 1785 183 1445 570 3739
4 1785 1819
4 1785 1819 1445
4 1785 3756 681
4 1785 1445
4 1785 3632
4 559 3757 102 3758 3759
4 559 3757 102 1354
4 559 102
4 1819
4 1819 3625 1341 1822
4 1819 3760
4 1819 927 2046
4 1819 215
4 1819 678
4 1819 678 1445
4 1819 3761
4 1819 3762
4 1819 3762 3763
4 1819 3764 3765 3766 3767 3768
4 3757
4 349
4 3769 1253
4 49
4 2406
4 1253
4 1370
4 1370 70
4 1371
4 1371 1829
4 1371 1546
4 1371 1432
4 1800
4 1791
4 1791 139 719 3770 3771 3772 2530 95 1449 1212 1455
4 1791 139 719 3770 3771 3772 2530 95 1449 1212 3773 1455
4 50
4 102
4 102 142
4 66
4 66 622 93 3774 974 2499 2784 1763 752 3775 1538 3497 3528 3776
4 66 622 3774 2499 2784 1763 752 3775 1538 3497 3528 3776
4 66 93 3497
4 66 678
4 66 490 750 1691 650
4 66 719
4 66 719 3625
4 139
4 719
4 719 3625
4 719 715
4 719 715 678
4 719 2530 3745
4 719 784 3742
4 719 755
4 719 3666
4 719 3777
4 1374
4 3756
4 3756 1829 681 95 3669
4 3756 681 95
4 1942
4 582
4 1991
4 1828
4 60
4 3778
4 827
4 3779
4 3780
4 3781
4 2274
4 1193
4 1445
4 1445 2046
4 1208
4 1208 2046
4 2308
4 2518
4 1805
4 2397
4 2397 1806 3274
4 1567
4 2499
4 211
4 211 1522
4 206
4 206 2665
4 194
4 53 739 734 771
4 53 739 734 771 3590
4 53 771 3782
4 18
4 1375
4 1375 2046
4 2567
4 775 1826
4 3254 793 3669
4 3743
4 1691
4 1691 3783
4 821
4 821 825 3590
4 821 825 3590 678
4 821 678 784 2279 1805
4 3635
4 1481
4 3784
4 2774
4 1826
4 3722
4 69
4 69 212
4 1520
4 1276
4 19
4 212
4 1224
4 1224 1228
4 2925
4 2744
4 1001 2387 2042
4 1313
4 1313 737 3785
4 1313 825 1236 2322 3650
4 1313 927
4 1313 207
4 1313 1235 3699 1236 1207 1351
4 1313 71 1457 3650 1264
4 1313 1236
4 1313 2151 207
4 3786
4 141
4 3101
4 1458
4 1522
4 571
4 1901
4 2531
4 3787
4 3753
4 3598
4 3788
4 1806
4 1010
4 2046
4 2046 3317 3789
4 5
4 5 594 737 740 141
4 5 594 739 825 3249 740 1457
4 5 594 739 740 1457
4 5 594 740 1457
4 5 737
4 5 739
4 5 739 734 773 1445 3790
4 5 739 734 1445
4 5 1829
4 5 1829 2045 95
4 5 1829 2045 3669
4 5 1829 3599
4 5 734 215
4 5 771
4 5 6 29 1393 9 49 595 596 32 207 3791 3792
4 5 6 8 1393 9 1785 49 595 596 1797 207
4 5 6 221 1457
4 5 6 206 3793
4 5 93
4 5 825
4 5 825 678 679 1826 626 1525 1546
4 5 802
4 5 681 1748 2042 3743 3671 1807 3745 3746 3747
4 5 44
4 5 595
4 5 3253
4 5 3253 745
4 5 740 667
4 5 677
4 5 2198
4 5 551
4 5 551 206
4 5 143 739 772 798 72 808
4 5 143 1829 2045 734 735 3794 772 3424 811
4 5 143 97
4 5 143 3108
4 5 29 93 595 3795
4 5 29 93 796
4 5 29 8
4 5 29 8 119
4 5 29 8 595 194
4 5 29 1751 607
4 5 45 1371
4 5 1796
4 5 30
4 5 30 8
4 5 30 9 95 3796
4 5 30 1882
4 5 1194
4 5 31
4 5 8
4 5 8 119 3200 678 667 141 111
4 5 8 119 3200 667 141 111
4 5 8 119 667
4 5 8 119 667 800 141 111
4 5 8 119 1545
4 5 8 740
4 5 8 740 667 194 141 1860
4 5 8 677
4 5 8 677 551
4 5 8 677 678 1457 211 194 1768 1520 212 2062 3704
4 5 8 677 678 1457 194 3704
4 5 8 1220
4 5 8 1393 9 1785 102 1801
4 5 8 1393 9 1785 102 1801 677
4 5 8 1393 9 1785 1801 1829 677
4 5 8 667
4 5 8 1267 594 3593 93 825 3249 740 1457
4 5 8 1267 594 3593 825 3249 740 1457 1826
4 5 8 1457 1826
4 5 8 9
4 5 8 50 827 734 773
4 5 8 139 119 667 800 141 2531 111 115
4 5 8 107
4 5 8 2062
4 5 55
4 5 55 1481
4 5 32
4 5 221 1457
4 5 929 824 64 49 179 1802 3797 596 2050 945
4 5 782
4 5 14 95
4 5 215
4 5 95
4 5 95 1567
4 5 70
4 5 1393
4 5 1393 824 803
4 5 1393 1799 106
4 5 1393 1799 97
4 5 1393 9 65 961 348
4 5 1393 9 1785 102 1801 1829
4 5 1393 102 1801 1829
4 5 142
4 5 97
4 5 97 3183
4 5 1250
4 5 678 1546
4 5 1697
4 5 1267
4 5 1267 594 3593 825 3249 1457
4 5 1267 1457
4 5 2396 2397 3743 3744 1806 1807 3745 3746 3747
4 5 760 796
4 5 1457
4 5 824 1943 3665 194 1520 1479
4 5 9
4 5 9 595
4 5 9 677
4 5 9 677 3632
4 5 9 1785
4 5 9 1785 677
4 5 9 3632
4 5 65 215
4 5 65 1828 2331 93
4 5 131
4 5 1785
4 5 1785 677
4 5 1785 1819 183 194
4 5 559
4 5 559 102
4 5 1819
4 5 1819 802 1761 678 1375 2046 3798 2014
4 5 1819 1761 95 678 1445 2926 2046
4 5 1819 95 678 1445
4 5 1819 678
4 5 1819 3799 739 736
4 5 3769 600
4 5 3769 600 747
4 5 3800
4 5 1370
4 5 1371
4 5 1371 1801
4 5 1371 1010
4 5 1371 3520
4 5 1371 3801
4 5 1800
4 5 50
4 5 66
4 5 719
4 5 719 715
4 5 719 715 678
4 5 3756 1445 3640
4 5 827
4 5 3802 825 1826
4 5 1208
4 5 1768
4 5 19
4 5 54
4 5 571
4 5 2531
4 5 3753
4 5 1010
4 5 683
4 5 2046 2521
4 5 766 8 734 201
4 5 766 767 29 8 1393 824 9 1785 51 1830 119 771 93 3605 796
4 5 3803
4 5 107
4 5 3631
4 5 3202
4 5 778 767 119 770 771 825 3743 1826 755
4 5 767 768 739 770 734 771 93 773 194 775 3804
4 5 767 739 3593 1829 2045 2994 734 735 771 3794 3753
4 5 767 739 734 771 3753
4 5 767 143 739 600 734 825 784 747 795
4 5 767 143 739 734 772 825 677 781
4 5 767 143 8 739 119 734 772 825 781 784 1563
4 5 767 143 8 739 119 734 667
4 5 767 143 8 739 600 734 772 825 784 747 3743 755
4 5 767 8 739 119 734 771 825 1826 1276
4 5 767 8 739 119 734 771 825 1276
4 5 767 8 739 119 734 771 1276
4 5 767 8 3716 1507 1819 739 119 734 771 773 825 677 3760 678 667 194 3790 3743 1826 755
4 5 767 8 1831 53 594 771 3181 94 107 1228 3185 3108 3805
4 5 3108
4 5 43
4 5 43 681 2042 3806
4 5 43 9
4 5 43 1208
4 1882
4 3739
4 1341
4 3079
4 3701
4 111
4 766 707 3111
4 3807
4 863
4 3808
4 3803
4 3731
4 2535
4 3631
4 3809
4 3274
4 2521
4 2403
4 3810
4 1228
4 795
4 813
4 3116
4 1833 3811
4 3185
4 3086
4 3812
4 639
4 767
4 767 772 825 781 1457 1826 2064
4 3256
4 1563
4 1251
4 1238
4 1245
4 3497
4 1524
4 793
4 2838
4 3650
4 42
4 3813
4 607
4 2270 6 1785 208 215 142 209 211 206 194 1520 2684 2685 2686 2687 2688 2689 2690 2691
4 2270 6 1785 208 215 142 209 211 206 194 1520 19
4 1207
4 1351
4 755
4 3738
4 3621
4 3732
4 1807
4 3673
4 3745
4 3814
4 3815
4 3816
4 1998
4 3642
4 3777
4 3817
4 3818
4 3697
4 3819
4 43
4 43 93
4 43 677
4 43 45 9 821
4 43 1369 1804 3597 782 1982 1375 2565 3451 683
4 43 9 821
4 3820
4 3821
4 1264
4 1823
4 3822
4 3822 3823 3824 3825 3826
4 3827
4 3828
4 1546
4 3632
4 3829
4 3623
4 2062
4 3830
4 3831
4 3832
4 796
4 1544
4 3724
4 3833
4 1354
4 3834
4 1822
4 3835
4 3836
4 3837
4 3838
4 3718
4 3839
4 3840
4 1259
4 3841
4 3842
4 3843 3823 3844 3824 3825
4 3748
4 3845
4 3773
4 3846
4 3847
4 3848
4 3709
4 3849
4 3850
4 3851
4 3852
4 3853
4 3854
4 3855
4 1392
4 3856
4 3857
4 3858
4 3859
4 3860
4 3861
4 3862
4 3863
4 3864
4 3865
4 3866
4 3867
4 3868
4 3869
4 3870
4 3871
4 3872
4 3873
4 3874
4 3875
4 3876
4 3877
4 3878
4 3879
4 2027
4 2027 772
4 3880
4 3881
4 3882
4 3883
4 3884
4 2049
4 2049 782
4 3885
123 233
5 769
5 734
5 773
5 681
5 677
5 8
5 8 739 734
5 95
5 2389 932 3886 941 2506 2652 156 3887
5 1785
5 3769
5 1800
5 102
5 3756
5 2046
5 2047
5 1789
5 43
5 43 82 9 1370 1371 66 10 222 782 871 95 142
5 2062
5 1259
5 3888
5 2049 678 2047
766 109
766 29 14
766 2157
766 760
766 141
766 3274
766 100 3889
766 3216
1629 364
1629 364 372 407 409 410 466 467 468 1551 508 488 470 472 473
1629 364 467 469 508
1629 364 375
1629 364 313 352 370 3890
1629 79 476 377 1566
1629 372 488 377
2197 174 175 3891 935 226 3892 1424 730 937 3893 3894 178 3895 231 3047 3886 3896 3897 1421
2197 174 175 3891 935 226 3892 1424 730 937 3894 178 231 3047 3897 3898
2197 174 175 3899 935 59 226 730 937 3894 231 3047 3900 3901 3898 3902 3903
2197 174 175 59 226 730 937 3894 231 3047 3900 3901 3898 2621 1796 3904 3905 3906 3907 3908 3909 3910 3911 3912
2197 174 175 59 226 730 937 3894 231 3913 3900 3901 3898 3902 3905 3908 3909
2197 174 175 59 226 730 937 3894 231 3900 3901 3898 3902 3905 3908 3909
2197 174 175 59 226 730 937 3894 231 3900 3901 3898 3904 3905 3906 3907 3908 3909
2197 6 29 3198 1368 797 64 48 65 49 166 179 92 595 3914 3797 596 610 654 854 630 32 213 13
2197 6 29 3198 1368 797 64 48 65 49 166 179 92 595 3914 3797 596 654 854 630 32 213 13
2197 220 175 3891 223 935 226 227 3892 1424 730 3893 3894 178 3895 229 231 3047 3886 3896 3897 3915 1421 973
2197 220 226 227 730 230 231 3898
2197 2198
2197 175
2197 175 929 59 226 3916 730 3894 178 231 48
2197 175 929 730
2197 175 59 226 730 937 3894 3900 3901 3898 2621 1796 3904 3905 3906 3907 3908 3909 3910 3911
2197 1011
2197 1011 174 220 175 935 226 730 937 3894 178 231 3047 1393 3917 3901 3898 3902
2197 1011 174 175 935 59 226 2034 730 937 3894 231 3047 3913 3900 3901 3898 2404 3902 3905 3908 3909
2197 1011 174 175 935 59 226 2034 730 937 3894 231 3047 3900 3901 3898 2404 3902 3905 3908
2197 1011 174 175 935 59 226 2034 730 937 3894 231 3047 3900 3901 3898 2404 3902 3905 3908 3909
2197 1011 174 175 935 59 226 2034 730 937 3894 231 3047 3900 3901 3898 2404 179 3902 3905 3908 3909
2197 1011 174 175 935 59 226 2034 730 937 3894 231 3047 3900 3901 3898 2404 179 3902 3905 3908 3909 3918
2197 1011 174 175 59 226 2034 730 937 3894 231 3047 3900 3901 3898 2404 179 3904 3905 3906 3907 3908 3909
2197 1011 174 175 59 226 2034 730 937 3894 231 3047 3900 3901 3898 2404 179 3904 3905 3907 3908 3909
2197 1011 174 175 59 226 730 937 3894 231 3047 3900 3901 3898 2404 179 3904 3905 3906 3907 3908 3909
2197 1011 174 935 226 730 937 3894 231 3900 3901 3898 2404 3902 3908
2197 1011 175 2152 59 226 730 937 3894 231 2908 3900 3901 3898 2404 2621 3904 3905 3906 3907 3908 3909 3910 3912
2197 1011 175 2152 59 226 730 937 3894 231 3900 3901 3898 2404 2621 3904 3905 3906 3907 3908 3909 3910
2197 1011 175 2152 59 226 730 937 3894 231 3900 3901 3898 2404 2621 3904 3905 3906 3907 3908 3909 3910 3911 3912
2197 1011 175 2152 59 226 730 937 3894 231 3900 3901 3898 2404 2621 3904 3905 3906 3907 3908 3909 3910 3912
2197 1011 175 2152 59 226 730 937 3894 1795 3900 3901 2404 2621 3904 3905 3906 3907 3908 3909 3910 3911
2197 1011 175 2152 59 226 730 937 3894 3900 3901 2404 2621 3904 3905 3906 3907 3908 3909 3910 3911
2197 1011 175 2152 59 226 730 937 3894 3900 3901 2621 3904 3905 3906 3907 3908 3909 3910 3911
2197 1011 310 59 2034 937 3919 1795 3920 179 3921 3922 3923 3924 3925 3926 3927 3928 3929 3930 3931 3932 3933
2197 1011 179
2197 3934
2197 3902
2197 1421
2197 3935 3936 3937 3938 3939 3940 653 3941 3942 3943 3944 3945
2197 176 730 3900 3946
2197 3943
2197 3947
2197 3948
2197 3949
2197 3950
2197 3951
2197 972
2197 3025
2197 3952
2197 3953
2197 3954
2197 3955 2152 929 730 3919 931 2167 2908 797 3956 2168 1795 2661
2197 3955 2152 929 730 931 2661
2197 3955 38 3957 39 2033 46 57 58 59 3418 730 3919 3958 1795 49 2404 3907 180
2197 3955 4 5 29 59 3959 3198 3958 1393 1368 824 3900 3960 48 49 1313 594 595 596 32 1797 94 2904
2197 3955 43 3961 224 59 730 3962 228 3959 3963 48 49 3964
2197 3965
2197 3966
2197 3967
2197 3968
2197 3946
2197 3969
2197 3970
2197 3971
2197 3972
2197 3973
2197 1195
2197 3974
2197 3905
2197 3975
2197 3976
2197 610
2197 3977
2197 2152 178 49 3948
2197 3978
2197 928
2197 3979
2197 3979 3980 3981 3982 3983 3984 3985 3986 3987 3988 3989 3990 3991 3992 3993 3994
2197 337
2197 929
2197 929 2198 3995
2197 929 3995
2197 929 930 551
2197 929 3996 2703
2197 929 3996 2703 3997 3998 3597
2197 929 2034
2197 929 730 3898
2197 929 48 3999
2197 4000
2197 4001
2197 4002
2197 4002 4003 4004 4005 4006 4007 4008
2197 4002 4004 4005 4006 4007 4008 4009 4010 4011 4012 4013 4014 4015 4016 4017 4018 4019
2197 4002 4004 4005 4008 4010 4012 4013 4014 4015 4020 4021 4022
2197 4002 4005 4006 4007 4023
2197 4002 4005 4008 4016 4017 4019 4023 4024 4025 4021 4026
2197 4002 4027 4028 4029 4030 4031 4032 4033 4034
2197 4002 4027 4030 4031 4034 4035 4036 4037 4038 4039 4040 4041 4042
2197 4002 4027 4034 4035
2197 4002 4043 4044 4045 4046 4047 4048 4049 4050 4051 4052
2197 4002 4053 4054 4055 4056
2197 4057 1394 59 225 3418 227 3916 4058 730 937 3198 230 1368 824 3960 169 927 609 803
2197 4059
2197 4060
2197 4060 4061 4062 4063 4064 4065 4066 4067 4068 4069 4070
2197 4060 4062 4063 4071 4072
2197 3717 58 930 59 225 2034 730 2166 4073 3917 48 338
2197 3717 58 930 225 2034 931 1795 3960 48 595 994 2050 4074 984
2197 3717 58 930 225 2034 1795 3960 48 595 994 2050 4074
2197 3717 58 930 225 2034 1795 3960 48 595 994 2050 4074 984
2197 3717 58 2035 3960 48 595 994 596 4074
2197 4066 4075 4076 4077 4078 4079 4080 4081 4082 4083 4084 4085 4086
2197 4087 938 4088 4089 4090 4091 4092 4093 4094 4095 4096 4097 4098
2197 4099
2197 938
2197 4088 4100 4101 4102
2197 4103
2197 4104
2197 4105
2197 4106
2197 4107
2197 4108
2197 4109
2197 4110
2197 58 224 730 48
2197 58 224 3198 1393 48 350
2197 58 224 1393 48 350
2197 58 224 48 350
2197 58 59 31
2197 58 59 48 596 610 2016
2197 58 730 48
2197 58 3198 1393 3960 48 49 596 1797
2197 58 3198 48 350
2197 58 1393
2197 58 1393 2035 1798 1795 48 596
2197 4111
2197 4112
2197 4113
2197 4114
2197 4115
2197 4116
2197 4117
2197 4118
2197 4119
2197 3891
2197 3891 935 59 2034 730 937 3894 3919 3198 230 3047 982 4120 4121 4122
2197 3891 226 3892 1424 3893 3894 3895 4073 3886 3896 3897 4123 1421
2197 3891 226 3892 1424 3893 3894 3895 3886 3896 3897 4123 1421
2197 3891 226 3892 3893 3894 3962 228 3895 4124 3886 3896 3963 3897 4125 4123 1421
2197 2444
2197 4126
2197 4127
2197 4128
2197 4129
2197 4089
2197 4089 4090 4091 4130 4131 4132 4133 4134 4135
2197 3907
2197 3907 4136
2197 4075
2197 4075 4071 4137 4138 4076 4139 4140 4141 4077 4142
2197 4075 4071 4139 4141 4142 4078 4080 4083 4084 4143 4144 4145 4146 4147
2197 4075 4071 4084 4143 4148 4144 4145
2197 4071 4084 4149 4150 4143 4148 4144
2197 930
2197 4151
2197 4030
2197 2388
2197 4152
2197 4153
2197 935
2197 935 59 730
2197 935 3892 1424 730 937 3894 3047
2197 935 730
2197 4154
2197 4093
2197 4155
2197 4156
2197 224 59 730 48
2197 224 227 730 48
2197 59
2197 59 4157
2197 59 227 730
2197 59 227 730 3954
2197 59 3892 3894 228 3963
2197 59 4058 3198 230 48 179 972 964 4158 4159 3914 3797
2197 59 2034
2197 59 2034 730
2197 59 2034 3919 2167 2168
2197 59 2034 3919 2404
2197 59 2034 2167
2197 59 2034 2167 2168
2197 59 730
2197 59 730 2703 2404
2197 59 730 48
2197 59 730 2404 4160 4161
2197 59 730 2404 3954 4162
2197 59 730 2404 3907 4163
2197 59 730 2404 4162
2197 59 730 2404 179
2197 59 937 3894 3901 3898 2404 1796 3908 4164
2197 59 3198 48 4163
2197 59 3047 2703 2404
2197 59 3898 4165 4166
2197 3418 730
2197 3418 730 4167 4160
2197 4168
2197 4169
2197 226 4170 4171 3935 4172 2436 4173 3936 3937 3938 3939 311 3940 4174 4175 4176 4177 4178 4179 653 4180 3941 3942
2197 226 4170 4171 3935 4172 2436 4173 3936 3937 3938 3939 311 3940 4174 4176 4177 4178 4179 653 4180 3941 3942
2197 226 3892 3893 3894 3886 3896
2197 226 2034
2197 226 937
2197 226 3894 231 3898 2404 2621 3904 3906 3908 3910 3912
2197 4181
2197 227 2991
2197 227 730 973
2197 227 730 3198 48
2197 227 730 48
2197 3892 730 3894 3954
2197 3892 730 3894 3946
2197 4182
2197 4183
2197 1424
2197 936
2197 936 730
2197 3996
2197 4184
2197 4185
2197 4186
2197 4187
2197 4188
2197 4189
2197 731
2197 2034
2197 2034 3908 731
2197 730 2198
2197 730 2198 3954
2197 730 4123
2197 730 3954
2197 730 3946
2197 730 3908
2197 730 2166 3919 2174 48 4190
2197 730 937 3898
2197 730 4191
2197 730 3917 2035
2197 730 3917 2035 48 853
2197 730 3897
2197 730 3900 3901 3571 3905
2197 730 3900 179 3946
2197 730 48 3954
2197 730 3898
2197 730 2404
2197 4192
2197 4193
2197 4194
2197 106
2197 937
2197 937 3948 4195 4196 4197 4198 4199
2197 937 3900 3948 4200 3907
2197 4201
2197 4202
2197 4203
2197 3894
2197 4164
2197 4204
2197 4205
2197 4206
2197 4207
2197 38 929 58 3996 1798 48 3597
2197 38 59 227 730 48
2197 38 227 730 1393 3946
2197 38 227 730 4167 3946
2197 3919 1798 931 2167
2197 3919 931 2167
2197 3919 2167
2197 3919 2167 2168
2197 3919 2167 2168 1795
2197 3198
2197 3198 48
2197 4208 4209
2197 939
2197 939 4210
2197 1393 1370 55
2197 381
2197 3896
2197 2703
2197 3897
2197 931 2167 2908 797 1795
2197 1368 1795 596
2197 2167
2197 797 166 92 596 13
2197 2168
2197 3900
2197 3957 3948
2197 3957 2033 46 930 3919 931 1795 4211
2197 3957 2033 4057 935 730 937 3919 3047 1393 3917 2035 1798 931 1368 2167 2908 797 4212 2168 1795 48 972 3797 3904
2197 3957 43 2166 48 4213
2197 2010 3978
2197 48
2197 48 2198 3954
2197 48 3954 4214
2197 48 132 3802 4215 4163 3045 1784 4216 4217 4218 4219 2707 4220 4221 4222 4223 4224 133
2197 2230
2197 3901
2197 3901 1421
2197 2272 174 175 1941 59 937 2035 931 3956 3901 4225 54 3898 191 2404 2621 179
2197 39 58 1798 48 1370 60 55
2197 3101
2197 2404
2197 4226
2197 2200 3957 43 4227 46 2155 3961 310 224 59 3962 228 3963 931 48 179 3964
2197 2200 2033 79 2152 2154 930 2034 937 3919 178 1798 931 1368 2167 2908 3956 2168 1795 3755 2193 854 629 4228 4229
2197 2200 2033 30 46 2152 2154 930 937 178 931 2908 2168 47 3755 2193 31 654 854 33 3378 4230 4231
2197 2652 4232 938 4233 4234 4235 4236
2197 43 30 46 48 31 654 854 629 3378 861 857
2077 2411 126 2412 4237 2066 4238 4239 4240 4241 4242 1059 4243 4244 4245
125 4246
2380 566 2315
2380 16 2300
2380 2168 566 2315
2380 50 2300
2380 209 206
2380 2300
2380 2353
2380 2353 4247
2380 2336
2380 4248
2380 2270 50 2300 1477 2301 210
2380 2270 50 2300 1477 210
41 44 719 2412 678 1398 2905 2971 2381 2514
778 1088
778 4249
778 4250
778 4251
778 779
778 1734
778 1734 4252 4253 4254
778 1548 1665 1164 1559 2571
778 2109
778 1012
778 34
778 1744
778 1573
778 1573 1557 1665 1164
778 1015
778 1380
778 1380 4255 4256
778 1380 2233
778 1372 1278 4257 779 4258 783 3737 2580 1380 2100 1691 1224 3229 4259 1834 4260 1177 4261
778 1559
778 1991
778 1640
778 2121
778 3781
778 2233
767 8 734 825
767 50 1445 172
4262 4263
4262 14 1422 19 2513
4262 1422 2513
4262 2379 4264
4262 2379 4265
76 738 590 808
76 3249
76 677 215 678 679 1457 194
76 2 91 759 765 4 5 766 767 8 768 594 737 769 738 739 119 770 734 771 772 93 773 194 775
76 2 759 4 5 766 767 8 760 594 738 739 734 771 93 773 825 677 3790 1826 796
76 2 4266 565 71 72 4267 63 4268 3059 1243 4269 3727
76 2 4 1828 677 984 3592 71 678 679 1457 206 3598 3600
76 2 4 5 778 767 3862 768 738 739 771 93 773 825
76 2 5 143 119 772 72 808 3001
76 2 5 143 772 808 3059
76 348
76 1396 72 808 1399 567
76 1396 4270 4271
76 968
76 968 4272
76 82 1393 797 1785 142 678 1457 206
76 8 215 71 678 4273
76 57 1193 968 984 590 72 4271 1398 2514 1400 1945 1402
76 1220 821 825 784 1530 1182 3054 3078 679 748 1457 2279 4274 4275 4276
76 1475 91 4 5 41 719 677 678 1316 2053 2521 4277
76 1475 4271 4268 2413
76 984 4272
76 565 808 4278
76 939
76 91 3 101 1819 719 677 678 667 4279 107
76 91 3 101 5 143 8 719 2518 53 739 93 825 798 677 1761 17 2519 784 1184 2030 791 4280
76 91 765 4 5 766 778 767 8 737 769 738 739 119 734 771 772 93 773 825 775 3790 2838
76 590
76 590 72
76 590 1397
76 590 1198 1398 1946
76 72
76 72 591
76 72 591 3727
76 72 4281
76 72 4267
76 72 4278
76 1397
76 808
76 808 1399
76 4271
76 1398
76 1398 4272
76 4272 4282
76 1400
76 1400 1946
76 1945
76 1405
76 591
76 3001
76 1402
76 63
76 63 1946
76 1946
76 1946 4283
76 2413
76 1529
76 4284 4285 4286 4287 4288 4289 4290 4291 4292 4293 4294 4295 4296 4297 4298 4299
76 4300
76 4301
76 817
76 4302
76 4303
76 4304
76 4305
76 719
76 1828 3632
76 3802
76 561
76 561 590
76 561 590 72
76 561 590 3048
76 561 53
76 561 53 590
76 1193
76 3 28 5 29 707 8 1253 119 801 677 678 111
76 806 737 2542 4306 745 678 590 2059 2556 816 17 2547 746 2580 2557 3049 4307 822 3037 4308 4309 4310
76 806 738 4311 2564 678 2059 2556 816 746 2580 822 2279 1886 2558 2566 4312 4313 4314
76 806 738 2564 745 678 2059 2556 816 746 2580 1886 2558 2566 4312 4314
76 806 738 2564 678 2059 2556 816 746 2580 1886 2558 4312 4314
76 806 4311 2564 678 2059 2556 816 746 2580 2557 822 4308 2279 2558 2566 4312 4313 4314
76 806 678 2059 2556 816 746 2580 2557 2558 4312 4314
76 806 28 29 760 622 738 745 678 2580 817
76 806 28 29 760 622 738 745 2580 817
76 765 42 43 45 1220 65 2049 92 3249 802 3252 4315 4316 3604 2042 3183 1762 4317 4318 4319
76 101 737 622 4320 3077 2556 4321 749 1019 4322 1532 3283 4323 625 790 4324 4325 4326 4327 3804
76 101 821 2707 808 810 3059 4278 74
76 101 767 9 102 66 1830 573 53 739 93 3604 677 4328 1761 1373 222 95 4329 2519 2396 2948 1533 4330
76 28 767 2659
76 4
76 4 1766 600 93 745 1763 3111 650 2838
76 4 825 679 1826
76 4 1220 1799 1828 821 677 215 3592 71 678 1457 194 3598 3803
76 4 3717 1393 48 9 996 1828 4331 1826 965
76 4 760 2049 739 771 773 775 3743 4332
76 4 48
76 4 719
76 4 1828
76 4 1828 984 1946
76 4 1828 2331 622 93 677
76 4 1828 2331 622 93 677 1528
76 4 5
76 4 5 143 60 825 590 4333 4334 1398 1400 63 3059 784 679 748 818 4335 4336 4337 3742 4338
76 4 5 53 738 773 825 3604
76 4 5 767 8 739 119 734 771 825 1826 1276
76 4 5 43 57 48 9 4190 347 984 553 3059
76 4 5 43 57 48 9 821 4190 347 984 553 3059
76 4 3803
76 42 43 30 65 2839 593 3249 4339 3252 4340 601 3758 814 4341 3075 4342 789 1572 3036 3389 3003 3077
76 4343
76 4344
2411 4345
2411 4346
2411 4347
2411 4348
2411 4349
2411 4350
2411 4351
2411 4352
2411 4353
2411 4354
2411 4355
2411 4356
2411 4357
2411 4358
2411 4359
2411 4360
2411 4361
2411 4362
2411 4363
2411 4364
2411 4365
2411 4366
2411 4367
2411 4368
2411 4369
2411 4370
2411 4371
2411 4372
2411 4373
2411 79 4374 2506 4375
2411 79 4239 4376
2411 1195 1821 4377 4378
2411 4107
2411 2097
2411 4379
2411 3567 2297 2416
2411 2412
2411 4380
2411 4375
2411 4381
2411 2379 4382 4383 4376
2411 2913 4239 4376
2411 2506
2411 126
2411 126 79 4375 4239
2411 126 79 4375 4239 4384 4385 4386
2411 126 4237 4387 4241 4388 1059 4243 4244 4245
2411 3879
2411 4376
2973 2896 4389 4390 4391 4392 4393
1789 1776 335 329 330
1789 1776 191 329 330 343
1789 4394
1789 4395
1789 233
1789 105
1789 1072
1789 193
1789 193 340 3739 2421 4396
1789 340
1789 335 343
1789 343 1793
1789 346 2165 9 349 191 328 340 1232 335 341 2419
1789 9
1789 9 1222 1066 2945 980
1789 9 2945
1789 1785 786 340 36
1789 349
1789 349 1071 343 2434
1789 1925 4397 1790 348 343 4398 4399 1793 263 4400 4401 990 1068 4395
1789 191
1789 191 343
1789 2945
1789 1794 189 334 349 191 327 1790 330 343 363
1789 1794 349 961
1789 1793
2270 6 256 203 2171 207 204 209 2384 211 206 2578 578
2270 6 192 203 207 221 208 12 209 2692 352 211 206 1520 19 212 1521 2693 2694 2695
2270 6 208 209 211 1520
2270 3960 48 1904 3764 927 31 2042 4402 2573 4403 1208 1375 4404 3766 1807 4405 4406
2270 66
2200 174 932 4407
2200 38 4227 175 2166 4167 48
2200 931
2076 6 208 185 209 210 211 186
2076 2895
2076 1416
2076 1422
2076 1423
2076 1137
2076 4408
2076 2945
1794 189 327 333
1794 946 961 962
1794 946 336 556 961 193
1794 946 556 961 962
1794 946 556 961 348 193
1794 309 871
1794 309 556
1794 309 556 327 961 871
43 93
43 681 2042 4409
43 2198
43 2036
43 30 93
43 30 68 2908 2168 31 654 854 629 630 32 4410 222 34 4409 3293 3405
43 203
43 1220
43 4163
43 178
43 3060
43 47 9 65 49 4411 678 74
43 47 9 65 49 2169 1395 968 74 1886
43 47 9 65 49 1395 968 74 1886
43 48 4412 1830 4413 681 1796 4402 3088 97 185 592 1916 3774 4414 3108 4415 4416
43 9
43 9 65 49 74
43 1208
43 4417
43 4418
4227 175 2155 3712
1774 488
1774 1665 1695
1774 1695
2507 4419
2507 68 1459 1460 1461 4420 1462 1463 1464 1465 1466 1467 1468 1469 1470 1471 1472 4421 4422
2507 68 1459 1460 1461 1462 1463 1464 1465 1466 1467 1468 1469 1470 1471 1472
2507 68 1473
2507 68 2166 1798 54 105 4423
