# Supplementary material for: An opinion evolution model for online social networks considering higher-order interactions
Source: PLoS One. 2025 Apr 16;20(4):e0321718. doi: 10.1371/journal.pone.0321718 (PMC12002442; doi:10.1371/journal.pone.0321718)
Supplement: S2 File — (PY) [file pone.0321718.s002.py]

import numpy as np
import random


def select_nodes_by_degree(nodes, degrees, m1):
      probabilities = np.array(degrees) / sum(degrees)
    selected_nodes = np.random.choice(nodes, size=m1, replace=False, p=probabilities)
    return selected_nodes.tolist()


def generate_hypergraph(total_nodes, m1_range, m2_range, max_nodes_in_edge):
    hyperedges = [list(range(1, 81))]
    nodes = list(range(1, 81))  # 节点从1开始编号
    node_degrees = [1] * 80

    while len(nodes) < total_nodes:
             m1 = random.randint(m1_range[0], m1_range[1])
        m2 = random.randint(m2_range[0], m2_range[1])

              selected_old_nodes = select_nodes_by_degree(nodes, node_degrees, m1)

              new_nodes = list(range(len(nodes) + 1, len(nodes) + 1 + m2))

              new_hyperedge = selected_old_nodes + new_nodes
        random.shuffle(new_hyperedge)

        if len(new_hyperedge) > max_nodes_in_edge:
            new_hyperedge = new_hyperedge[:max_nodes_in_edge]

                if new_hyperedge not in hyperedges:
            hyperedges.append(new_hyperedge)
            nodes.extend(new_nodes)
            node_degrees.extend([1] * m2)

            for node in selected_old_nodes:
                node_degrees[nodes.index(node)] += 1

    return hyperedges


def save_hypergraph_to_txt(hyperedges, filename):
    with open(filename, 'w') as f:
        for edge in hyperedges:
            f.write(' '.join(map(str, edge)) + '\n')


total_nodes = 5000 
m1_range = (1, 5) 
m2_range = (1,5)  
max_nodes_in_edge = 130 


hyperedges = generate_hypergraph(total_nodes, m1_range, m2_range, max_nodes_in_edge)


save_hypergraph_to_txt(hyperedges, 'hypergraph-10k.txt')
